# Supplementary material for: 3-Bromo­chroman-4-one
Source: Acta Crystallogr Sect E Struct Rep Online. 2013 Mar 2;69(Pt 4):o473. doi: 10.1107/S1600536813005394 (PMC3629513; doi:10.1107/S1600536813005394)
Supplement: Supplementary file 1 [file e-69-0o473-sup1.cif]

##############################################################################
#                                                                            #
# This CIF contains the data in a paper accepted for publication in          #
# Acta Crystallographica Section E. It conforms to the requirements of       #
# Notes for Authors for Acta Crystallographica Section E, and has been       #
# peer reviewed under the auspices of the IUCr Commission on Journals.       #
#                                                                            #
# Full details of the Crystallographic Information File format               #
# are given in the paper "The Crystallographic Information File (CIF):       #
# a New Standard Archive File for Crystallography" by S. R. Hall, F. H.      #
# Allen and I. D. Brown [Acta Cryst. (1991), A47, 655-685].                  #
#                                                                            #
# The current version of the core CIF dictionary is obtainable from          #
# ftp://ftp.iucr.org/pub/cif_core.dic.                                       #
#                                                                            #
# Software is freely available for graphical display of the structure(s)     #
# in this CIF. For information consult the CIF software page                 #
# http://www.iucr.org/resources/cif/software.                                #
#                                                                            #
# This file may be used for bona fide research purposes within the           #
# scientific community so long as proper attribution is given to the journal # 
# article from which it was obtained.                                        #
#                                                                            #
##############################################################################
data_I
_audit_creation_method     SHELXL-97
_chemical_name_systematic
;
3-Bromochroman-4-one
;
_chemical_name_common     ?
_chemical_formula_moiety     'C9 H7 Br O2'
_chemical_formula_sum     'C9 H7 Br O2'
_chemical_formula_iupac     'C9 H7 Br O2'
_chemical_formula_weight     227.06
_chemical_melting_point     ?
_symmetry_cell_setting     monoclinic
_symmetry_space_group_name_H-M     'P 21/c'
_symmetry_space_group_name_Hall     '-p 2ybc'
loop_
    _symmetry_equiv_pos_as_xyz
    'x, y, z'
    '-x, y+1/2, -z+1/2'
    '-x, -y, -z'
    'x, -y-1/2, z-1/2'
_cell_length_a     10.0846(7)
_cell_length_b     7.9104(6)
_cell_length_c     10.9330(8)
_cell_angle_alpha     90.00
_cell_angle_beta     110.164(2)
_cell_angle_gamma     90.00
_cell_volume     818.71(10)
_cell_formula_units_Z     4
_cell_measurement_reflns_used     5434
_cell_measurement_theta_min     2.15
_cell_measurement_theta_max     26.42
_cell_measurement_temperature     173(2)
_exptl_crystal_description     block
_exptl_crystal_colour     colourless
_exptl_crystal_size_max     0.16
_exptl_crystal_size_mid     0.12
_exptl_crystal_size_min     0.12
_exptl_crystal_density_diffrn     1.842
_exptl_crystal_density_method     'not measured'
_exptl_crystal_F_000     448
_exptl_absorpt_coefficient_mu     4.970
_exptl_absorpt_correction_type     multi-scan
_exptl_absorpt_process_details     '(SADABS; Sheldrick, 1997)'
_exptl_absorpt_correction_T_min     0.5035
_exptl_absorpt_correction_T_max     0.5869
_exptl_special_details
;
^1^H NMR (400 MHz, CDCl3): \d (p.p.m.): 4.53--4.65 (3H, m, H-2a, H-2b & H-3),
6.98--7.06 (2H, m, H-6 & H-8), 7.48--7.52 (1H, m, H-7), 7.89 (1H, dd, J =
1.60, 7.92 Hz, H-5). 13C NMR (400 MHz, CDCl3): \d (p.p.m.): 45.43 (C-3), 71.26
(C-2), 117.95 (C-8), 118.77 (C-10), 122.33 (C-6), 128.24 (C-7), 136.74 (C-5),
160.65 (C-9), 185.21 (C-4).
;
_diffrn_ambient_temperature     173(2)
_diffrn_radiation_type     MoK\a
_diffrn_radiation_wavelength     0.71073
_diffrn_radiation_source     'fine-focus sealed tube'
_diffrn_radiation_monochromator     graphite
_diffrn_measurement_device_type     'Bruker Kappa DUO APEXII'
_diffrn_measurement_method     '0.5\% \f scans and \w scans'
_diffrn_reflns_number     5434
_diffrn_reflns_av_R_equivalents     0.0255
_diffrn_reflns_av_sigmaI/netI     0.0278
_diffrn_reflns_theta_min     2.15
_diffrn_reflns_theta_max     26.42
_diffrn_reflns_theta_full     26.42
_diffrn_measured_fraction_theta_max     0.990
_diffrn_measured_fraction_theta_full     0.990
_diffrn_reflns_limit_h_min     -12
_diffrn_reflns_limit_h_max     8
_diffrn_reflns_limit_k_min     -9
_diffrn_reflns_limit_k_max     9
_diffrn_reflns_limit_l_min     -7
_diffrn_reflns_limit_l_max     13
_diffrn_standards_number     0
_diffrn_standards_interval_count     0
_diffrn_standards_interval_time     0
_diffrn_standards_decay_%     0
_refine_special_details
;
Refinement of <i>F</i>^2^ against ALL reflections. The weighted <i>R</i>-factor
<i>wR</i> and goodness of fit <i>S</i> are based on <i>F</i>^2^, conventional
<i>R</i>-factors <i>R</i> are based on <i>F</i>, with <i>F</i> set to zero for
negative <i>F</i>^2^. The threshold expression of <i>F</i>^2^ >
\s(<i>F</i>^2^) is used only for calculating <i>R</i>-factors(gt) <i>etc</i>.
and is not relevant to the choice of reflections for refinement.
<i>R</i>-factors based on <i>F</i>^2^ are statistically about twice as large
as those based on <i>F</i>, and <i>R</i>- factors based on ALL data will be
even larger.
;
_reflns_number_total     1659
_reflns_number_gt     1392
_reflns_threshold_expression     I>2sigma(I)
_refine_ls_structure_factor_coef     Fsqd
_refine_ls_matrix_type     full
_refine_ls_R_factor_all     0.0343
_refine_ls_R_factor_gt     0.0251
_refine_ls_wR_factor_gt     0.0582
_refine_ls_wR_factor_ref     0.0609
_refine_ls_goodness_of_fit_ref     1.047
_refine_ls_restrained_S_all     1.047
_refine_ls_number_reflns     1659
_refine_ls_number_parameters     109
_refine_ls_number_restraints     0
_refine_ls_hydrogen_treatment     constr
_refine_ls_weighting_scheme     calc
_refine_ls_weighting_details
         'calc w=1/[\s^2^(Fo^2^)+(0.0298P)^2^+0.3551P] where P=(Fo^2^+2Fc^2^)/3'
_atom_sites_solution_hydrogens     geom
_atom_sites_solution_primary     direct
_atom_sites_solution_secondary     difmap
_refine_ls_shift/su_max     0.000
_refine_ls_shift/su_mean     0.000
_refine_diff_density_max     0.387
_refine_diff_density_min     -0.390
_refine_ls_extinction_method     none
loop_
    _atom_type_symbol
    _atom_type_description
    _atom_type_scat_dispersion_real
    _atom_type_scat_dispersion_imag
    _atom_type_scat_source
    'C' 'C' 0.0033 0.0016
                         'International Tables Vol C Tables 4.2.6.8 and 6.1.1.4'
    'H' 'H' 0.0000 0.0000
                         'International Tables Vol C Tables 4.2.6.8 and 6.1.1.4'
    'O' 'O' 0.0106 0.0060
                         'International Tables Vol C Tables 4.2.6.8 and 6.1.1.4'
    'Br' 'Br' -0.2901 2.4595
                         'International Tables Vol C Tables 4.2.6.8 and 6.1.1.4'
_computing_data_collection     'APEX2 (Bruker, 2006)'
_computing_cell_refinement     'SAINT (Bruker, 2006)'
_computing_data_reduction     'SAINT (Bruker, 2006)'
_computing_structure_solution     'SHELXS97 (Sheldrick, 2008)'
_computing_structure_refinement     'SHELXL97 (Sheldrick, 2008)'
_computing_molecular_graphics     'ORTEP-3 for Windows (Farrugia, 2012)'
_computing_publication_material     'SHELXL97 (Sheldrick, 2008)'
loop_
    _atom_site_type_symbol
    _atom_site_label
    _atom_site_fract_x
    _atom_site_fract_y
    _atom_site_fract_z
    _atom_site_U_iso_or_equiv
    _atom_site_adp_type
    _atom_site_calc_flag
    _atom_site_refinement_flags
    _atom_site_occupancy
    _atom_site_symmetry_multiplicity
    _atom_site_disorder_assembly
    _atom_site_disorder_group
    Br Br1 0.22559(3) 0.04339(3) 0.04673(3) 0.03040(11) Uani d . 1 1 . .
    O O1 0.33588(18) 0.3999(2) 0.20473(16) 0.0258(4) Uani d . 1 1 . .
    O O2 0.00306(19) 0.3386(2) -0.13799(18) 0.0348(5) Uani d . 1 1 . .
    C C2 0.2062(3) 0.3261(3) 0.2053(2) 0.0261(6) Uani d . 1 1 . .
    H H2A 0.1470 0.4155 0.2238 0.031 Uiso calc R 1 1 . .
    H H2B 0.2276 0.2418 0.2764 0.031 Uiso calc R 1 1 . .
    C C3 0.1239(3) 0.2415(3) 0.0786(2) 0.0251(6) Uani d . 1 1 . .
    H H3 0.0297 0.2053 0.0807 0.030 Uiso calc R 1 1 . .
    C C4 0.1031(3) 0.3566(3) -0.0374(2) 0.0242(5) Uani d . 1 1 . .
    C C5 0.2106(3) 0.5942(3) -0.1218(3) 0.0274(6) Uani d . 1 1 . .
    H H5 0.1348 0.5872 -0.2026 0.033 Uiso calc R 1 1 . .
    C C6 0.3170(3) 0.7098(3) -0.1066(3) 0.0330(7) Uani d . 1 1 . .
    H H6 0.3148 0.7825 -0.1764 0.040 Uiso calc R 1 1 . .
    C C7 0.4279(3) 0.7196(3) 0.0121(3) 0.0339(7) Uani d . 1 1 . .
    H H7 0.5018 0.7987 0.0223 0.041 Uiso calc R 1 1 . .
    C C8 0.4323(3) 0.6165(3) 0.1148(3) 0.0284(6) Uani d . 1 1 . .
    H H8 0.5080 0.6253 0.1955 0.034 Uiso calc R 1 1 . .
    C C9 0.3249(3) 0.4994(3) 0.0995(2) 0.0212(5) Uani d . 1 1 . .
    C C10 0.2132(3) 0.4865(3) -0.0193(2) 0.0210(5) Uani d . 1 1 . .
loop_
    _atom_site_aniso_label
    _atom_site_aniso_U_11
    _atom_site_aniso_U_22
    _atom_site_aniso_U_33
    _atom_site_aniso_U_12
    _atom_site_aniso_U_13
    _atom_site_aniso_U_23
    Br1 0.04127(18) 0.01971(15) 0.03327(17) 0.00253(11) 0.01674(13) 0.00006(12)
    O1 0.0294(10) 0.0252(9) 0.0199(9) -0.0012(8) 0.0046(8) 0.0022(8)
    O2 0.0315(11) 0.0358(11) 0.0289(11) 0.0004(8) -0.0002(9) -0.0033(9)
    C2 0.0339(15) 0.0240(13) 0.0218(13) 0.0027(11) 0.0116(12) 0.0023(11)
    C3 0.0265(13) 0.0225(13) 0.0294(14) 0.0016(11) 0.0137(12) -0.0006(11)
    C4 0.0259(13) 0.0233(13) 0.0242(13) 0.0058(11) 0.0095(12) -0.0027(11)
    C5 0.0392(15) 0.0233(13) 0.0217(13) 0.0094(12) 0.0129(12) 0.0008(11)
    C6 0.0521(18) 0.0196(13) 0.0364(16) 0.0075(12) 0.0269(15) 0.0071(12)
    C7 0.0394(16) 0.0199(14) 0.0504(18) -0.0021(12) 0.0255(15) -0.0019(13)
    C8 0.0276(14) 0.0236(13) 0.0348(15) -0.0006(11) 0.0116(12) -0.0066(12)
    C9 0.0263(13) 0.0175(12) 0.0209(12) 0.0033(9) 0.0097(11) -0.0014(9)
    C10 0.0267(13) 0.0172(12) 0.0221(13) 0.0032(10) 0.0122(11) -0.0027(10)
_geom_special_details
;
All e.s.d.'s (except the e.s.d. in the dihedral angle between two l.s. planes)
are estimated using the full covariance matrix. The cell e.s.d.'s are taken
into account individually in the estimation of e.s.d.'s in distances, angles
and torsion angles; correlations between e.s.d.'s in cell parameters are only
used when they are defined by crystal symmetry. An approximate (isotropic)
treatment of cell e.s.d.'s is used for estimating e.s.d.'s involving l.s.
planes.
;
loop_
    _geom_bond_atom_site_label_1
    _geom_bond_atom_site_label_2
    _geom_bond_site_symmetry_2
    _geom_bond_distance
    _geom_bond_publ_flag
    Br1 C3 . 1.969(2) ?
    O1 C9 . 1.367(3) ?
    O1 C2 . 1.434(3) ?
    O2 C4 . 1.218(3) ?
    C2 C3 . 1.505(3) ?
    C2 H2A . 0.9900 ?
    C2 H2B . 0.9900 ?
    C3 C4 . 1.515(3) ?
    C3 H3 . 1.0000 ?
    C4 C10 . 1.476(4) ?
    C5 C6 . 1.375(4) ?
    C5 C10 . 1.401(4) ?
    C5 H5 . 0.9500 ?
    C6 C7 . 1.393(4) ?
    C6 H6 . 0.9500 ?
    C7 C8 . 1.376(4) ?
    C7 H7 . 0.9500 ?
    C8 C9 . 1.390(4) ?
    C8 H8 . 0.9500 ?
    C9 C10 . 1.399(4) ?
loop_
    _geom_angle_atom_site_label_1
    _geom_angle_atom_site_label_2
    _geom_angle_atom_site_label_3
    _geom_angle_site_symmetry_1
    _geom_angle_site_symmetry_3
    _geom_angle
    _geom_angle_publ_flag
    C9 O1 C2 . . 115.40(19) ?
    O1 C2 C3 . . 113.01(19) ?
    O1 C2 H2A . . 109.0 ?
    C3 C2 H2A . . 109.0 ?
    O1 C2 H2B . . 109.0 ?
    C3 C2 H2B . . 109.0 ?
    H2A C2 H2B . . 107.8 ?
    C2 C3 C4 . . 112.1(2) ?
    C2 C3 Br1 . . 111.18(17) ?
    C4 C3 Br1 . . 105.11(15) ?
    C2 C3 H3 . . 109.4 ?
    C4 C3 H3 . . 109.4 ?
    Br1 C3 H3 . . 109.4 ?
    O2 C4 C10 . . 123.6(2) ?
    O2 C4 C3 . . 121.3(2) ?
    C10 C4 C3 . . 115.2(2) ?
    C6 C5 C10 . . 120.6(3) ?
    C6 C5 H5 . . 119.7 ?
    C10 C5 H5 . . 119.7 ?
    C5 C6 C7 . . 119.5(2) ?
    C5 C6 H6 . . 120.2 ?
    C7 C6 H6 . . 120.2 ?
    C8 C7 C6 . . 121.1(3) ?
    C8 C7 H7 . . 119.5 ?
    C6 C7 H7 . . 119.5 ?
    C7 C8 C9 . . 119.5(3) ?
    C7 C8 H8 . . 120.3 ?
    C9 C8 H8 . . 120.3 ?
    O1 C9 C8 . . 116.7(2) ?
    O1 C9 C10 . . 123.0(2) ?
    C8 C9 C10 . . 120.3(2) ?
    C9 C10 C5 . . 119.0(2) ?
    C9 C10 C4 . . 120.2(2) ?
    C5 C10 C4 . . 120.7(2) ?
loop_
    _geom_torsion_atom_site_label_1
    _geom_torsion_atom_site_label_2
    _geom_torsion_atom_site_label_3
    _geom_torsion_atom_site_label_4
    _geom_torsion_site_symmetry_1
    _geom_torsion_site_symmetry_2
    _geom_torsion_site_symmetry_3
    _geom_torsion_site_symmetry_4
    _geom_torsion
    _geom_torsion_publ_flag
    C9 O1 C2 C3 . . . . 49.0(3) ?
    O1 C2 C3 C4 . . . . -51.4(3) ?
    O1 C2 C3 Br1 . . . . 66.0(2) ?
    C2 C3 C4 O2 . . . . -153.8(2) ?
    Br1 C3 C4 O2 . . . . 85.3(2) ?
    C2 C3 C4 C10 . . . . 27.4(3) ?
    Br1 C3 C4 C10 . . . . -93.5(2) ?
    C10 C5 C6 C7 . . . . 0.0(4) ?
    C5 C6 C7 C8 . . . . -0.6(4) ?
    C6 C7 C8 C9 . . . . 0.7(4) ?
    C2 O1 C9 C8 . . . . 158.5(2) ?
    C2 O1 C9 C10 . . . . -21.8(3) ?
    C7 C8 C9 O1 . . . . 179.5(2) ?
    C7 C8 C9 C10 . . . . -0.1(4) ?
    O1 C9 C10 C5 . . . . 179.9(2) ?
    C8 C9 C10 C5 . . . . -0.5(3) ?
    O1 C9 C10 C4 . . . . -2.5(3) ?
    C8 C9 C10 C4 . . . . 177.1(2) ?
    C6 C5 C10 C9 . . . . 0.6(3) ?
    C6 C5 C10 C4 . . . . -177.0(2) ?
    O2 C4 C10 C9 . . . . 179.9(2) ?
    C3 C4 C10 C9 . . . . -1.4(3) ?
    O2 C4 C10 C5 . . . . -2.5(4) ?
    C3 C4 C10 C5 . . . . 176.2(2) ?
loop_
    _geom_hbond_atom_site_label_D
    _geom_hbond_atom_site_label_H
    _geom_hbond_atom_site_label_A
    _geom_hbond_site_symmetry_A
    _geom_hbond_distance_DH
    _geom_hbond_distance_HA
    _geom_hbond_distance_DA
    _geom_hbond_angle_DHA
    C2 H2A O2 3_565 0.99 2.44 3.311(3) 146
_iucr_refine_instructions_details
;
?
;
data_global
_journal_date_recd_electronic     2013-02-18
_journal_date_accepted     2013-02-25
_journal_name_full     'Acta Crystallographica, Section E'
_journal_year     2013
_journal_volume     69
_journal_issue      4
_journal_page_first     o473
_journal_page_last     o473
_journal_paper_category     QO
_journal_paper_doi     10.1107/S1600536813005394
_journal_coeditor_code     GO2082
_publ_contact_author_name     'Neil A. Koorbanally'
_publ_contact_author_address
;
School of Chemistry and Physics, University of Kwazulu-Natal,
Private Bag X54001, Durban 4000, South Africa
;
_publ_contact_author_email     koorbanally@ukzn.ac.za
_publ_contact_author_fax     '+27 31 2603091'
_publ_contact_author_phone     '+27 31 2603189'
_publ_section_title
;
3-Bromochroman-4-one
;
loop_
    _publ_author_name
    _publ_author_footnote
    _publ_author_address
    'Shaikh, Mahidansha M.' .
;
School of Chemistry and Physics, University of Kwazulu-Natal,
Private Bag X54001, Durban 4000, South Africa
;
    'Koorbanally, Neil A.' .
;
School of Chemistry and Physics, University of Kwazulu-Natal,
Private Bag X54001, Durban 4000, South Africa
;
    'Du Toit, Karen' .
;
Discipline of Pharmaceutical Science, University of KwaZulu-Natal,
Private Bag X54001, Durban 4000, South Africa
;
    'Ramjugernath, Deresh' .
;
School of Engineering, University of KwaZulu-Natal, Durban 4041, South Africa
;
    'Bodenstein, Johannes' .
;
Discipline of Pharmaceutical Science, University of KwaZulu-Natal,
Private Bag X54001, Durban 4000, South Africa
;
