# Supplementary material for: 3-Bromo­chroman-4-one
Source: Acta Crystallogr Sect E Struct Rep Online. 2013 Mar 2;69(Pt 4):o473. doi: 10.1107/S1600536813005394 (PMC3629513; doi:10.1107/S1600536813005394)
Supplement: Supplementary file 2 [file e-69-0o473-Isup2.hkl]

# 
# h,k,l, Fc-squared, Fo-squared, sigma(Fo-squared) and status flag 
# 
data_I
_shelx_title ' b1 in P2(1)/c' 
_shelx_refln_list_code          4 
_shelx_F_calc_maximum      145.18 
_exptl_crystal_F_000       448.00 
_reflns_d_resolution_high  0.7987 
 
loop_ 
 _symmetry_equiv_pos_as_xyz 
 'x, y, z' 
 '-x, y+1/2, -z+1/2' 
 '-x, -y, -z' 
 'x, -y-1/2, z-1/2' 
 
_cell_length_a    10.0846 
_cell_length_b     7.9104 
_cell_length_c    10.9330 
_cell_angle_alpha  90.000 
_cell_angle_beta  110.164 
_cell_angle_gamma  90.000 
 
_shelx_F_squared_multiplier     1.000 
 
loop_ 
 _refln_index_h 
 _refln_index_k 
 _refln_index_l 
 _refln_F_squared_calc 
 _refln_F_squared_meas 
 _refln_F_squared_sigma 
 _refln_observed_status 
   1   0   0      686.30      638.89      8.87 o 
   2   0   0    21077.78    20410.71    226.51 o 
   3   0   0     1114.69     1012.26     15.32 o 
   4   0   0     5652.24     5452.33     64.93 o 
   5   0   0     4558.48     4571.59     56.91 o 
   6   0   0      434.13      421.49     12.25 o 
   7   0   0     2261.36     2320.92     35.32 o 
   8   0   0       35.82       19.35     15.85 o 
   9   0   0     5366.83     5522.74    135.45 o 
  10   0   0      115.65       84.61     23.26 o 
  11   0   0      762.99      773.61     47.96 o 
   1   1   0     2586.26     2605.26     24.77 o 
   2   1   0     5370.31     5302.29     44.92 o 
   3   1   0      648.13      627.02      7.80 o 
   4   1   0       13.00       28.84      3.32 o 
   5   1   0       14.72       24.12      3.37 o 
   6   1   0      323.83      321.76      7.82 o 
   7   1   0      210.08      228.75      7.49 o 
   8   1   0      459.87      488.54     39.63 o 
   9   1   0      101.84       87.15     14.34 o 
  10   1   0       65.66       72.14     15.71 o 
  11   1   0       71.98       78.13     11.14 o 
   0   2   0     5165.42     5506.18     65.50 o 
   1   2   0        2.69        2.98      2.63 o 
   2   2   0    15431.72    15911.33    127.89 o 
   3   2   0     1199.96     1235.92     15.71 o 
   4   2   0     4005.07     4046.25     37.51 o 
   5   2   0     2142.09     2130.66     23.28 o 
   6   2   0      709.92      682.79     13.33 o 
   7   2   0     3304.23     3323.69     38.42 o 
   8   2   0       18.96       31.00     11.57 o 
   9   2   0      801.19      873.15     35.30 o 
  10   2   0       10.53       11.58      9.77 o 
  11   2   0      414.96      429.91     18.01 o 
   1   3   0     7085.63     7254.04     64.57 o 
   2   3   0      288.96      366.53      8.27 o 
   3   3   0     3196.43     3181.77     33.69 o 
   4   3   0       49.87       40.45      4.52 o 
   5   3   0      631.20      624.57     10.73 o 
   6   3   0      998.76      996.58     13.45 o 
   7   3   0       73.17       78.99      6.79 o 
   8   3   0      980.76     1005.40     21.69 o 
   9   3   0        7.79        5.19      9.81 o 
  10   3   0      352.31      351.35     18.89 o 
  11   3   0       13.58        7.40     10.70 o 
   0   4   0     1122.83     1153.43     21.90 o 
   1   4   0        0.82        3.09      3.75 o 
   2   4   0     2991.89     3158.78     38.54 o 
   3   4   0      493.25      507.40     11.44 o 
   4   4   0      443.62      460.95     11.56 o 
   5   4   0      171.99      178.77      7.87 o 
   6   4   0      194.39      229.81      8.48 o 
   7   4   0      341.68      376.97     11.66 o 
   8   4   0        3.58       -0.06      8.35 o 
   9   4   0      119.73      140.61     11.98 o 
  10   4   0        0.25       -1.14     11.55 o 
   1   5   0     5007.74     4971.19     51.46 o 
   2   5   0      521.41      487.65     12.26 o 
   3   5   0     3916.51     4010.64     49.48 o 
   4   5   0     1425.11     1454.38     27.04 o 
   5   5   0     1407.62     1433.65     25.46 o 
   6   5   0     1090.63     1067.53     24.34 o 
   7   5   0      432.13      448.09     16.52 o 
   8   5   0      731.45      762.77     38.75 o 
   9   5   0      101.83       87.11     15.91 o 
  10   5   0      503.27      529.14     22.84 o 
   0   6   0        0.35       -1.55      8.90 o 
   1   6   0      169.46      171.74     10.52 o 
   2   6   0       37.24       51.08      8.34 o 
   3   6   0       51.16       52.72     10.10 o 
   4   6   0      122.03      129.41     10.31 o 
   5   6   0       35.69       39.99      9.30 o 
   6   6   0       51.61       42.48      9.80 o 
   7   6   0        6.33        2.38     13.57 o 
   8   6   0        5.56        5.46     11.62 o 
   9   6   0        3.60       17.05     17.50 o 
   1   7   0     3268.88     3342.23     53.32 o 
   2   7   0      369.02      361.59     32.78 o 
   3   7   0     2347.70     2421.33     38.66 o 
   4   7   0     1929.57     1902.58     33.63 o 
   5   7   0     1785.28     1746.79     57.97 o 
   6   7   0     1446.18     1427.32     55.34 o 
   7   7   0      152.06      162.51     32.63 o 
   8   7   0      613.35      679.38     32.70 o 
   0   8   0      189.52      202.73     22.03 o 
   1   8   0       44.03       30.18     10.34 o 
   2   8   0      589.27      579.49     22.54 o 
   3   8   0       82.61       88.22     13.96 o 
   4   8   0      732.69      727.36     30.50 o 
   5   8   0      321.27      289.27     19.57 o 
   6   8   0       91.71      112.46     19.94 o 
   1   9   0     1107.01     1028.64     30.90 o 
   2   9   0      289.02      264.47     21.92 o 
   3   9   0      381.87      384.83     22.69 o 
   4   9   0      190.81      139.54     17.42 o 
 -12   1   1      106.22       95.29     18.69 o 
 -11   1   1      130.17      150.83     18.34 o 
 -10   1   1       19.17       20.04      7.11 o 
  -9   1   1      447.56      458.53     11.61 o 
  -8   1   1      215.63      231.04      8.58 o 
  -7   1   1     3620.06     3662.92     34.23 o 
  -6   1   1      571.51      549.47     11.94 o 
  -5   1   1     5084.74     4980.41     39.94 o 
  -4   1   1     1583.94     1495.09     12.29 o 
  -3   1   1     6783.87     6668.83     44.83 o 
  -2   1   1     1300.79     1159.93      9.59 o 
  -1   1   1      795.77      751.92      7.78 o 
   0   1   1      383.28      362.03      7.66 o 
   1   1   1       31.67       37.84      2.86 o 
   2   1   1    15398.84    14891.25    132.03 o 
   3   1   1      175.32      158.34      5.40 o 
   4   1   1     7288.43     7184.56     75.22 o 
   5   1   1      153.99      142.32      9.06 o 
   6   1   1     2938.92     2965.39     37.93 o 
   7   1   1      423.00      436.76     20.21 o 
   8   1   1      646.02      669.66     18.05 o 
   9   1   1      122.27      137.49     16.73 o 
  10   1   1       81.02       93.19     17.83 o 
  11   1   1      468.18      528.13     30.05 o 
 -11   2   1       29.47        8.29     14.97 o 
 -10   2   1      266.13      264.46     12.82 o 
  -9   2   1        2.30        7.42     11.70 o 
  -8   2   1      690.71      710.88     13.82 o 
  -7   2   1      492.95      498.96      8.67 o 
  -6   2   1     1685.50     1729.37     15.94 o 
  -5   2   1      657.48      676.30      8.31 o 
  -4   2   1     4885.31     5033.58     36.01 o 
  -3   2   1     1779.57     1799.73     15.49 o 
  -2   2   1     2516.74     2733.94     24.91 o 
  -1   2   1     2107.01     2178.45     20.36 o 
   0   2   1        6.66        3.44      2.87 o 
   1   2   1     5545.71     5902.93     64.92 o 
   2   2   1     1210.94     1287.30     23.48 o 
   3   2   1     2191.33     2184.33     22.50 o 
   4   2   1      316.76      322.69      9.69 o 
   5   2   1     2310.54     2381.77     28.33 o 
   6   2   1       75.93       80.65      7.71 o 
   7   2   1       24.27       31.37      7.55 o 
   8   2   1       11.23       29.16     12.12 o 
   9   2   1       15.59       -1.34     12.66 o 
  10   2   1      250.25      265.69     26.66 o 
  11   2   1        1.28       -6.40     21.31 o 
 -11   3   1       52.88       45.21     16.44 o 
 -10   3   1       69.64       54.71      9.86 o 
  -9   3   1      664.36      687.03     18.10 o 
  -8   3   1        0.41        0.64      7.14 o 
  -7   3   1      507.94      509.22      9.81 o 
  -6   3   1      126.84      144.90      6.06 o 
  -5   3   1     2537.92     2539.30     23.17 o 
  -4   3   1      199.71      155.59      7.78 o 
  -3   3   1     1569.33     1524.34     18.84 o 
  -2   3   1      668.17      626.59     10.66 o 
  -1   3   1     1969.51     2025.29     20.65 o 
   0   3   1     8530.46     8663.48     72.29 o 
   1   3   1       30.60       42.70      4.31 o 
   2   3   1     1578.24     1496.40     21.40 o 
   3   3   1        1.43        7.26      4.14 o 
   4   3   1     4059.86     4101.48     39.87 o 
   5   3   1      410.82      400.10     10.91 o 
   6   3   1     1694.97     1715.15     24.53 o 
   7   3   1      125.03      129.27      8.86 o 
   8   3   1      374.60      409.34     22.71 o 
   9   3   1      578.39      672.57     29.88 o 
  10   3   1        1.10       -8.65     10.79 o 
 -11   4   1      108.90      141.02     20.35 o 
 -10   4   1      337.09      348.42     29.59 o 
  -9   4   1        5.26        3.70      8.41 o 
  -8   4   1     1022.68     1121.01     23.35 o 
  -7   4   1       95.57       94.82      7.62 o 
  -6   4   1     3508.26     3527.37     36.97 o 
  -5   4   1     1002.86      990.87     16.63 o 
  -4   4   1     2970.45     2954.92     33.45 o 
  -3   4   1     1781.70     1782.86     22.80 o 
  -2   4   1     4706.24     4884.07     45.11 o 
  -1   4   1     5894.64     6045.94     53.66 o 
   0   4   1       94.14      104.81      5.47 o 
   1   4   1     3969.36     3993.07     41.97 o 
   2   4   1       22.44       37.70      5.18 o 
   3   4   1     6648.75     6776.23     74.47 o 
   4   4   1      443.92      423.90     13.24 o 
   5   4   1     2256.88     2250.15     26.20 o 
   6   4   1      518.17      528.66     15.82 o 
   7   4   1     1113.32     1144.71     19.32 o 
   8   4   1      979.23     1037.55     24.05 o 
   9   4   1       73.51       61.06     13.03 o 
  10   4   1      245.87      259.93     18.05 o 
 -10   5   1        4.03       -5.13     10.82 o 
  -9   5   1       23.01       23.56     16.66 o 
  -8   5   1       29.45       16.53     10.55 o 
  -7   5   1       35.44       45.90     10.43 o 
  -6   5   1      175.34      174.36     10.19 o 
  -5   5   1       19.38       14.95      6.22 o 
  -4   5   1      169.49      200.79      9.16 o 
  -3   5   1      137.35      157.20      8.01 o 
  -2   5   1      426.43      430.00     11.42 o 
  -1   5   1      203.36      208.97      7.67 o 
   0   5   1       24.75       19.65      4.89 o 
   1   5   1        1.32       -4.88      4.88 o 
   2   5   1       53.52       69.43      6.96 o 
   3   5   1      480.17      534.94     15.23 o 
   4   5   1       10.33        7.88     10.22 o 
   5   5   1       90.52      102.84      9.80 o 
   6   5   1       23.52       26.21      7.84 o 
   7   5   1       79.35       70.42      9.20 o 
   8   5   1       42.16       36.89     12.46 o 
   9   5   1        0.66       14.23     12.65 o 
  -9   6   1        9.88       13.54     16.59 o 
  -8   6   1     1184.15     1304.96     33.04 o 
  -7   6   1       15.03       11.23     11.12 o 
  -6   6   1      968.61     1051.77     23.66 o 
  -5   6   1      399.45      413.59     15.14 o 
  -4   6   1     1056.52     1038.96     21.77 o 
  -3   6   1     1375.32     1370.09     24.88 o 
  -2   6   1     1536.10     1503.68     27.78 o 
  -1   6   1     4150.47     4179.01     46.94 o 
   0   6   1      280.64      288.72      9.99 o 
   1   6   1     5040.89     5006.87     69.86 o 
   2   6   1       31.40       22.14      7.84 o 
   3   6   1     2148.12     2157.57     34.05 o 
   4   6   1       92.14      104.86     10.51 o 
   5   6   1     1247.68     1288.41     26.51 o 
   6   6   1      317.64      332.71     13.94 o 
   7   6   1      863.16      908.91     24.06 o 
   8   6   1      390.70      408.11     47.24 o 
   9   6   1      106.41       81.21     19.29 o 
  -8   7   1       39.59       37.49     14.25 o 
  -7   7   1      104.12      109.45     19.29 o 
  -6   7   1       39.50       21.79     15.33 o 
  -5   7   1       55.27       42.53     10.24 o 
  -4   7   1      132.63      164.83     12.56 o 
  -3   7   1      200.42      217.04     12.84 o 
  -2   7   1      334.11      331.07     12.96 o 
  -1   7   1      625.88      612.51     18.16 o 
   0   7   1      728.57      773.69     20.26 o 
   1   7   1        3.38       12.56     10.77 o 
   2   7   1      230.76      256.94     15.84 o 
   3   7   1        0.09        9.92     10.49 o 
   4   7   1      196.79      214.92     18.97 o 
   5   7   1        8.42       22.17     12.15 o 
   6   7   1       79.30       72.52     12.10 o 
   7   7   1      130.99      111.16     25.94 o 
   8   7   1      129.05      126.19     26.56 o 
  -7   8   1        0.96       29.85     24.29 o 
  -6   8   1      345.19      347.69     33.97 o 
  -5   8   1      102.98      107.37     22.92 o 
  -4   8   1      458.94      463.39     21.54 o 
  -3   8   1     1531.18     1476.76     34.81 o 
  -2   8   1      463.42      443.06     20.18 o 
  -1   8   1      419.68      445.20     17.37 o 
   0   8   1      448.07      417.07     19.61 o 
   1   8   1      695.79      669.03     24.18 o 
   2   8   1       10.65       12.82     12.27 o 
   3   8   1      787.06      734.64     29.92 o 
   4   8   1       22.11       25.33     13.38 o 
   5   8   1      366.40      415.28     21.68 o 
   6   8   1      502.10      494.83     24.48 o 
  -5   9   1      398.91      428.24     28.83 o 
  -4   9   1      431.20      437.70     22.88 o 
  -3   9   1      131.31      131.76     17.09 o 
  -2   9   1     1467.00     1390.24     36.05 o 
  -1   9   1        3.88        5.58     11.50 o 
   0   9   1     1684.25     1558.81     38.07 o 
   1   9   1      237.19      257.83     31.22 o 
   2   9   1      693.28      641.18     26.22 o 
   3   9   1       50.89       62.99     13.22 o 
   4   9   1      340.31      379.49     23.10 o 
 -12   0   2      237.41      265.35     30.26 o 
 -11   0   2      889.32      932.74     45.49 o 
 -10   0   2      918.40      821.78     39.52 o 
  -9   0   2     2047.65     1958.94     58.88 o 
  -8   0   2      133.63      116.31     15.23 o 
  -7   0   2     2209.17     2101.12     37.68 o 
  -6   0   2     1815.89     1789.05     31.13 o 
  -5   0   2     4682.90     4250.89    127.84 o 
  -4   0   2      512.88      455.72     14.81 o 
  -3   0   2     8164.25     8026.58    176.83 o 
  -2   0   2     6701.41     6465.77    141.84 o 
  -1   0   2     9824.88     9666.50    112.31 o 
   1   0   2     3187.60     3022.27     64.23 o 
   2   0   2     3809.46     3778.77     58.56 o 
   3   0   2     1215.72     1504.61     29.68 o 
   4   0   2     5446.25     5196.52     87.28 o 
   5   0   2      252.28      291.87     19.45 o 
   6   0   2     3907.19     3792.53     66.76 o 
   7   0   2      372.92      373.60     19.33 o 
   8   0   2      924.87     1001.97     32.23 o 
   9   0   2      589.35      612.43     40.76 o 
  10   0   2      238.77      235.91     33.14 o 
  11   0   2      102.28       79.87     31.08 o 
 -12   1   2        8.89        1.27     14.81 o 
 -11   1   2      348.21      327.59     20.74 o 
 -10   1   2       20.49       18.96     11.57 o 
  -9   1   2        1.28       -2.95     19.66 o 
  -8   1   2       41.37       30.07      9.05 o 
  -7   1   2        3.74       -0.91      4.35 o 
  -6   1   2        4.97        2.95      3.37 o 
  -5   1   2      362.88      357.91     10.77 o 
  -4   1   2      222.94      270.05      5.45 o 
  -3   1   2        8.66       12.83      1.75 o 
  -2   1   2    17152.01    17749.43    153.31 o 
  -1   1   2       49.06       63.48      4.91 o 
   0   1   2     1459.52     1401.02     24.23 o 
   1   1   2        7.12        3.49      3.10 o 
   2   1   2      681.31      706.11     18.87 o 
   3   1   2      569.41      562.28     11.58 o 
   4   1   2       26.23       33.27      5.50 o 
   5   1   2        6.12       15.20      5.85 o 
   6   1   2        0.36       -0.86      6.22 o 
   7   1   2     1109.54     1082.35     22.10 o 
   8   1   2       85.46      103.91     13.28 o 
   9   1   2       92.44      104.05     17.31 o 
  10   1   2        0.93        6.23     26.04 o 
  11   1   2       22.73      -12.88     17.96 o 
 -12   2   2      328.54      325.35     23.40 o 
 -11   2   2      493.50      472.92     24.16 o 
 -10   2   2      411.08      435.37     22.12 o 
  -9   2   2      736.06      714.03     21.54 o 
  -8   2   2      198.40      210.42     10.10 o 
  -7   2   2     2523.63     2559.12     24.59 o 
  -6   2   2       29.42       37.16      3.27 o 
  -5   2   2     5344.34     5370.33     43.50 o 
  -4   2   2     6719.95     7258.51     52.56 o 
  -3   2   2     7165.04     7319.69     60.01 o 
  -2   2   2    17588.81    18614.07    136.03 o 
  -1   2   2     7567.44     7748.59     69.59 o 
   0   2   2     5232.23     5449.89     56.91 o 
   1   2   2     1167.00     1196.16     15.43 o 
   2   2   2     4729.83     4698.30     46.37 o 
   3   2   2       76.73       80.06      5.09 o 
   4   2   2     3330.33     3233.27     35.34 o 
   5   2   2      858.17      903.35     18.02 o 
   6   2   2     1291.05     1270.55     23.09 o 
   7   2   2     1552.27     1577.90     30.37 o 
   8   2   2      536.90      576.01     18.33 o 
   9   2   2      431.54      456.46     26.05 o 
  10   2   2       71.70       75.21     27.58 o 
 -11   3   2      128.32      113.57     31.80 o 
 -10   3   2      326.57      327.19     11.84 o 
  -9   3   2      176.77      167.82     13.65 o 
  -8   3   2      733.58      698.96     29.50 o 
  -7   3   2      141.42      150.90      5.53 o 
  -6   3   2     1854.00     1871.34     22.84 o 
  -5   3   2      340.60      344.65      8.10 o 
  -4   3   2     6635.70     6785.38     57.67 o 
  -3   3   2     1043.06     1112.04     19.19 o 
  -2   3   2     6035.00     6217.19     53.31 o 
  -1   3   2     2543.56     2666.53     25.98 o 
   0   3   2      834.91      807.56     31.08 o 
   1   3   2     3192.55     3380.59     78.75 o 
   2   3   2      798.46      845.95     14.01 o 
   3   3   2     2934.00     2912.63     33.21 o 
   4   3   2       57.43       47.39      5.59 o 
   5   3   2     3973.82     3936.14     43.73 o 
   6   3   2      269.99      277.73     12.33 o 
   7   3   2     1830.22     1763.75     30.72 o 
   8   3   2      178.03      212.95     21.23 o 
   9   3   2       59.47       80.07     17.58 o 
  10   3   2      108.17       88.60     20.81 o 
 -11   4   2       48.50       60.73     14.77 o 
 -10   4   2       80.38       64.81      9.22 o 
  -9   4   2      632.34      633.54     22.71 o 
  -8   4   2      188.27      191.02     11.95 o 
  -7   4   2      968.07      947.86     24.08 o 
  -6   4   2       44.35       45.09      6.63 o 
  -5   4   2     1018.67     1051.90     26.62 o 
  -4   4   2      307.01      320.78     15.18 o 
  -3   4   2      799.55      812.08     18.08 o 
  -2   4   2      203.57      196.07      8.22 o 
  -1   4   2      466.17      464.57     11.52 o 
   0   4   2     4376.61     4520.30     51.66 o 
   1   4   2      941.15     1064.53     16.76 o 
   2   4   2     4185.62     4306.16     51.08 o 
   3   4   2       59.02       60.52      7.21 o 
   4   4   2      588.30      575.91     13.37 o 
   5   4   2      290.96      317.86     11.10 o 
   6   4   2       93.42      110.94      8.59 o 
   7   4   2       68.63       76.00      8.85 o 
   8   4   2       81.45       92.87     17.83 o 
   9   4   2      175.33      181.49     24.29 o 
  10   4   2       54.76       55.91     15.07 o 
 -10   5   2      346.74      326.08     16.78 o 
  -9   5   2      285.14      329.81     16.94 o 
  -8   5   2     1764.84     1783.72     40.75 o 
  -7   5   2       12.16       12.89      9.43 o 
  -6   5   2     2723.11     2771.53     37.97 o 
  -5   5   2      147.19      156.89      8.59 o 
  -4   5   2     4025.09     3979.70     43.59 o 
  -3   5   2     2646.41     2685.85     32.43 o 
  -2   5   2     2295.40     2321.29     36.28 o 
  -1   5   2     2119.50     2164.50     25.23 o 
   0   5   2     4150.98     4233.63     41.74 o 
   1   5   2     6488.18     6416.53     72.42 o 
   2   5   2        8.00        7.64      6.42 o 
   3   5   2     4155.09     4252.79     53.28 o 
   4   5   2       53.10       64.21      8.73 o 
   5   5   2     2039.13     2094.54     32.78 o 
   6   5   2      480.80      484.09     14.47 o 
   7   5   2      336.51      361.65     19.41 o 
   8   5   2      142.10      173.67     16.32 o 
   9   5   2      533.35      539.99     34.48 o 
  -9   6   2       12.87       -3.81     12.29 o 
  -8   6   2       49.29       25.37     11.57 o 
  -7   6   2        5.07        2.14     10.87 o 
  -6   6   2      188.61      188.13     14.71 o 
  -5   6   2       75.60       73.36      9.34 o 
  -4   6   2       60.82       49.25      8.54 o 
  -3   6   2        7.81       15.09      7.77 o 
  -2   6   2       41.11       43.12      7.17 o 
  -1   6   2        0.23        6.21      6.36 o 
   0   6   2        9.15       12.37      6.61 o 
   1   6   2       14.23       10.51      7.58 o 
   2   6   2        0.19        4.17      7.76 o 
   3   6   2      252.23      259.93     13.62 o 
   4   6   2       12.41       13.39      9.18 o 
   5   6   2       20.57       11.52      9.62 o 
   6   6   2        2.62        0.67     10.03 o 
   7   6   2      142.12      137.21     16.16 o 
   8   6   2        0.84       -2.47     22.44 o 
  -8   7   2      451.88      448.05     21.86 o 
  -7   7   2       16.22       15.62     14.89 o 
  -6   7   2     2068.93     2117.73     53.63 o 
  -5   7   2       63.18       52.73     10.52 o 
  -4   7   2     1598.79     1629.06     29.77 o 
  -3   7   2      400.49      415.34     22.28 o 
  -2   7   2      898.64      907.08     17.89 o 
  -1   7   2     2708.14     2703.91     40.23 o 
   0   7   2      444.67      459.59     18.69 o 
   1   7   2     1570.90     1515.11     33.03 o 
   2   7   2      404.35      353.35     17.84 o 
   3   7   2     2234.84     2146.96     56.80 o 
   4   7   2        3.24       12.53     11.29 o 
   5   7   2     1097.28     1063.01     30.48 o 
   6   7   2       33.67       49.41     14.15 o 
   7   7   2      284.50      299.14     25.75 o 
  -7   8   2      363.04      378.05     26.62 o 
  -6   8   2       44.39       48.10     18.02 o 
  -5   8   2      510.51      492.46     52.49 o 
  -4   8   2       43.53       37.18     18.36 o 
  -3   8   2      409.02      399.92     19.92 o 
  -2   8   2       30.48       33.89     10.85 o 
  -1   8   2       47.37       37.11      9.47 o 
   0   8   2      139.51      132.18     18.78 o 
   1   8   2       82.48       57.61     13.30 o 
   2   8   2      674.13      655.01     24.48 o 
   3   8   2      210.25      214.00     18.85 o 
   4   8   2      631.93      602.44     25.51 o 
   5   8   2       12.28       12.93     14.03 o 
   6   8   2      380.68      355.14     22.51 o 
  -5   9   2       13.74       14.00     24.70 o 
  -4   9   2      318.41      340.10     21.39 o 
  -3   9   2       57.26       65.42     14.92 o 
  -2   9   2      390.12      394.15     21.58 o 
  -1   9   2      678.61      650.40     24.31 o 
   0   9   2       27.40       13.59     13.58 o 
   1   9   2      960.86      912.77     40.27 o 
   2   9   2        4.92        4.22     14.02 o 
   3   9   2      457.99      412.21     23.60 o 
   4   9   2       16.97        8.44     25.53 o 
 -12   1   3      159.34      194.83     19.04 o 
 -11   1   3       59.05       53.93     13.39 o 
 -10   1   3      481.59      497.76     21.18 o 
  -9   1   3     1315.28     1277.32     30.98 o 
  -8   1   3     1398.59     1407.65     32.02 o 
  -7   1   3     2837.88     2779.50     44.36 o 
  -6   1   3     2346.86     2419.38     29.45 o 
  -5   1   3     6271.04     5953.99     63.29 o 
  -4   1   3       67.58       59.95      3.19 o 
  -3   1   3     7481.29     6975.77     75.62 o 
  -2   1   3      165.57      137.30      3.46 o 
  -1   1   3    11374.41    11423.48    101.72 o 
   0   1   3    10060.76     9878.35    117.02 o 
   1   1   3     8729.16     8629.60     87.80 o 
   2   1   3     8138.92     7945.00     82.65 o 
   3   1   3     3753.37     3948.32     45.88 o 
   4   1   3     4869.13     4778.06     57.23 o 
   5   1   3        0.87       -1.96      6.17 o 
   6   1   3     1855.90     1831.52     29.65 o 
   7   1   3        7.92       16.02      8.44 o 
   8   1   3     1138.91     1154.18     25.83 o 
   9   1   3      244.51      254.71     22.76 o 
  10   1   3      267.73      310.84     26.27 o 
 -12   2   3       89.71       83.60     16.45 o 
 -11   2   3       19.20       37.48     12.81 o 
 -10   2   3      150.27      119.30     13.13 o 
  -9   2   3      400.27      378.00     15.96 o 
  -8   2   3      502.59      478.12     14.47 o 
  -7   2   3      200.96      208.96      8.72 o 
  -6   2   3     1572.96     1544.98     17.50 o 
  -5   2   3      240.24      244.08      5.08 o 
  -4   2   3      765.01      713.00     11.23 o 
  -3   2   3      757.53      809.00     10.44 o 
  -2   2   3      130.97      127.42      4.12 o 
  -1   2   3      566.29      563.83      9.28 o 
   0   2   3     6602.85     6923.24     71.92 o 
   1   2   3     2037.38     2015.60     23.45 o 
   2   2   3      751.31      737.69     13.23 o 
   3   2   3     1137.53     1135.99     18.27 o 
   4   2   3       97.43       83.92      7.59 o 
   5   2   3      632.66      636.77     16.08 o 
   6   2   3       48.18       43.95      8.02 o 
   7   2   3       65.04       68.29     10.08 o 
   8   2   3       21.04       12.10     10.10 o 
   9   2   3      512.93      540.99     29.89 o 
  10   2   3       46.66       54.93     20.31 o 
 -11   3   3      109.35       95.03     14.02 o 
 -10   3   3       39.20       58.26     12.04 o 
  -9   3   3      241.81      260.90     12.74 o 
  -8   3   3       96.00      109.75      6.27 o 
  -7   3   3     1328.69     1358.07     16.60 o 
  -6   3   3        2.72        7.85      3.45 o 
  -5   3   3     1504.93     1462.69     18.06 o 
  -4   3   3     2079.03     2236.97     22.38 o 
  -3   3   3     3455.44     3378.31     31.26 o 
  -2   3   3      266.77      246.58      7.52 o 
  -1   3   3      302.67      260.22      8.35 o 
   0   3   3      108.18       80.30      5.76 o 
   1   3   3      715.05      684.94     14.01 o 
   2   3   3     1790.41     1724.66     27.28 o 
   3   3   3      134.07      135.98      5.96 o 
   4   3   3     1434.84     1441.14     20.61 o 
   5   3   3     1019.62     1024.30     33.19 o 
   6   3   3     1761.95     1812.43     31.02 o 
   7   3   3        3.59       16.61      9.29 o 
   8   3   3      131.53      158.22     16.82 o 
   9   3   3        1.51       -6.48     16.45 o 
 -11   4   3      281.73      283.32     23.95 o 
 -10   4   3      396.97      394.55     42.72 o 
  -9   4   3      170.96      180.62      9.90 o 
  -8   4   3      855.11      891.62     18.80 o 
  -7   4   3      209.39      204.95     10.02 o 
  -6   4   3     1374.65     1318.46     19.51 o 
  -5   4   3        2.32       -2.76      4.31 o 
  -4   4   3     1083.57     1020.98     15.89 o 
  -3   4   3      615.62      633.60     11.02 o 
  -2   4   3     4620.04     4724.60     43.70 o 
  -1   4   3     2384.32     2447.08     26.18 o 
   0   4   3     2542.81     2614.10     36.24 o 
   1   4   3      861.21      803.55     16.63 o 
   2   4   3     2156.18     2229.25     31.93 o 
   3   4   3     1643.18     1648.92     24.28 o 
   4   4   3      609.57      629.64     13.92 o 
   5   4   3      614.52      657.58     14.95 o 
   6   4   3        8.51        1.80      8.87 o 
   7   4   3      898.53      930.14     24.26 o 
   8   4   3      125.83      151.55     16.78 o 
 -10   5   3       44.44       39.97      9.98 o 
  -9   5   3       17.92       20.19      9.89 o 
  -8   5   3       37.73       24.88      9.68 o 
  -7   5   3       63.56       59.36     10.54 o 
  -6   5   3       61.82       70.92      9.66 o 
  -5   5   3      153.40      174.59      8.68 o 
  -4   5   3       47.47       53.40      6.49 o 
  -3   5   3       37.22       41.47      5.60 o 
  -2   5   3       42.47       41.80      5.59 o 
  -1   5   3      427.91      424.99     17.30 o 
   0   5   3       50.53       68.98      6.72 o 
   1   5   3       50.19       71.27      7.13 o 
   2   5   3      154.32      166.60     10.23 o 
   3   5   3       27.39       40.27      9.74 o 
   4   5   3      419.24      451.38     14.47 o 
   5   5   3      172.27      188.01     16.95 o 
   6   5   3        3.69       22.71     11.45 o 
   7   5   3       15.36       15.54     15.61 o 
 -10   6   3      297.59      235.71     33.55 o 
  -9   6   3      307.59      340.73     32.23 o 
  -8   6   3      988.88     1013.02     27.62 o 
  -7   6   3      174.16      195.80     17.17 o 
  -6   6   3     1779.69     1874.74     43.61 o 
  -5   6   3        8.48       23.20      8.25 o 
  -4   6   3     4996.36     5028.84     54.58 o 
  -3   6   3       47.50       53.16     11.03 o 
  -2   6   3     3639.89     3651.55     42.57 o 
  -1   6   3      675.69      705.88     16.05 o 
   0   6   3     1461.25     1456.68     30.84 o 
   1   6   3     2571.46     2571.58     43.85 o 
   2   6   3      845.46      916.02     24.96 o 
   3   6   3     2027.54     2061.67     39.84 o 
   4   6   3       61.00       42.22     13.25 o 
   5   6   3     2533.57     2475.01     46.85 o 
   6   6   3       15.57        4.58     13.96 o 
   7   6   3     1145.03     1084.86     39.74 o 
   8   6   3        9.15       11.53     23.26 o 
  -8   7   3       10.11        6.73     12.99 o 
  -7   7   3      143.05      126.86     18.12 o 
  -6   7   3        5.97       10.01     13.95 o 
  -5   7   3        8.43        3.04     10.67 o 
  -4   7   3       60.69       56.63     10.11 o 
  -3   7   3      564.46      567.27     16.41 o 
  -2   7   3      820.96      800.54     18.48 o 
  -1   7   3      852.68      871.10     21.82 o 
   0   7   3      175.88      163.11     13.92 o 
   1   7   3      228.68      226.51     15.58 o 
   2   7   3      184.27      180.95     15.11 o 
   3   7   3       14.45        5.67     11.24 o 
   4   7   3       13.46       14.24     12.48 o 
   5   7   3        2.35       13.75     13.09 o 
   6   7   3       58.91       81.07     15.53 o 
   7   7   3      207.92      190.02     19.56 o 
  -7   8   3      267.69      247.93     22.83 o 
  -6   8   3      778.14      755.06     45.49 o 
  -5   8   3       37.45        6.10     15.72 o 
  -4   8   3     1618.85     1687.38     45.91 o 
  -3   8   3      176.63      191.10     16.31 o 
  -2   8   3     1730.53     1695.88     32.61 o 
  -1   8   3      107.01      118.19     15.42 o 
   0   8   3     1141.53     1098.26     43.96 o 
   1   8   3      844.32      852.27     43.13 o 
   2   8   3      345.85      322.06     20.09 o 
   3   8   3     1167.57     1140.52     32.89 o 
   4   8   3       96.82      125.42     20.30 o 
   5   8   3      778.29      834.07     30.57 o 
  -5   9   3     1327.11     1260.26     60.11 o 
  -4   9   3       27.88       17.11     16.90 o 
  -3   9   3      789.69      730.48     27.55 o 
  -2   9   3      134.36      128.36     14.17 o 
  -1   9   3      753.29      748.11     28.15 o 
   0   9   3      405.33      410.85     22.79 o 
   1   9   3      200.80      206.88     18.99 o 
   2   9   3      284.22      296.93     21.42 o 
   3   9   3       16.31       18.20     14.60 o 
 -12   0   4      684.77      720.09     38.08 o 
 -11   0   4       84.55       73.70     17.29 o 
 -10   0   4      953.63      897.13     35.41 o 
  -9   0   4      617.98      574.34     25.53 o 
  -8   0   4      461.75      416.45     19.35 o 
  -7   0   4     5054.56     4972.81     94.69 o 
  -6   0   4       17.07       38.70     15.44 o 
  -5   0   4     6457.30     6284.82    150.89 o 
  -4   0   4     1684.72     1540.64     49.20 o 
  -3   0   4    13878.73    13459.71    197.50 o 
  -2   0   4      393.19      389.24     11.07 o 
  -1   0   4     4128.63     3895.87     58.97 o 
   0   0   4      281.39      244.60     10.77 o 
   1   0   4     4620.70     4501.83    135.35 o 
   2   0   4     4670.79     4354.70     97.58 o 
   3   0   4      158.01       93.76     10.14 o 
   4   0   4     2134.47     2056.12     42.55 o 
   5   0   4      908.53      898.19     39.73 o 
   6   0   4     2015.66     2051.72     46.85 o 
   7   0   4       29.30       31.63     13.96 o 
   8   0   4      294.59      342.29     40.66 o 
   9   0   4       18.22       20.38     25.11 o 
 -12   1   4        0.56       -9.27     11.93 o 
 -11   1   4      134.26      123.53     13.83 o 
 -10   1   4       55.17       44.06     10.48 o 
  -9   1   4      152.45      142.35     16.38 o 
  -8   1   4     1041.94     1032.56     20.65 o 
  -7   1   4       25.18       23.58      4.31 o 
  -6   1   4      276.20      236.52      6.36 o 
  -5   1   4       62.97       48.81      3.11 o 
  -4   1   4      487.21      442.98     10.84 o 
  -3   1   4      342.45      349.64     11.12 o 
  -2   1   4      143.69      133.69      3.96 o 
  -1   1   4      429.61      423.81      7.94 o 
   0   1   4      137.64      142.65      5.25 o 
   1   1   4     2509.32     2629.43     32.17 o 
   2   1   4       91.85       99.43      9.57 o 
   3   1   4      498.33      498.38     13.05 o 
   4   1   4      243.95      269.93     16.88 o 
   5   1   4       85.32       91.09      9.02 o 
   6   1   4        2.30       -2.15      7.90 o 
   7   1   4        4.33        5.26     11.29 o 
   8   1   4        0.42       -3.35     10.31 o 
 -12   2   4      521.66      525.42     58.88 o 
 -11   2   4       57.55       41.02     12.15 o 
 -10   2   4      642.08      634.80     20.37 o 
  -9   2   4      222.95      197.62     10.24 o 
  -8   2   4      592.04      582.22     13.93 o 
  -7   2   4     1045.66     1004.99     17.27 o 
  -6   2   4     1837.93     1797.61     28.58 o 
  -5   2   4     3598.69     3476.49     71.76 o 
  -4   2   4        8.46       11.27      2.52 o 
  -3   2   4     6188.48     6365.35     52.56 o 
  -2   2   4      466.06      529.52      8.11 o 
  -1   2   4     9407.99     9625.38     87.78 o 
   0   2   4     1192.77     1209.21     16.61 o 
   1   2   4     1689.77     1600.25     20.88 o 
   2   2   4     1470.06     1375.03     19.57 o 
   3   2   4     2557.64     2511.82     32.84 o 
   4   2   4     1982.49     2016.95     30.62 o 
   5   2   4      248.53      258.51     17.17 o 
   6   2   4     1005.39     1081.29     37.47 o 
   7   2   4        2.23       15.43      9.75 o 
   8   2   4      916.29      964.05     30.02 o 
 -12   3   4        4.58        2.07     15.65 o 
 -11   3   4      158.76      175.20     15.33 o 
 -10   3   4      310.54      247.02     16.49 o 
  -9   3   4      308.75      299.02     12.48 o 
  -8   3   4      641.33      617.77     29.06 o 
  -7   3   4      502.01      503.23     15.82 o 
  -6   3   4     2404.87     2397.00     22.05 o 
  -5   3   4      600.49      622.66      9.39 o 
  -4   3   4     9243.28     9815.69     81.06 o 
  -3   3   4      614.61      606.61     11.18 o 
  -2   3   4     2875.76     2768.18     33.43 o 
  -1   3   4     1609.73     1813.84     22.34 o 
   0   3   4      859.08      755.40     16.90 o 
   1   3   4     2083.55     2209.68     27.28 o 
   2   3   4     1170.76     1135.72     20.45 o 
   3   3   4     1027.09     1041.63     18.50 o 
   4   3   4      512.23      484.31     15.53 o 
   5   3   4     2045.86     2016.49     32.96 o 
   6   3   4      151.50      177.60     12.73 o 
   7   3   4      573.92      587.20     19.90 o 
   8   3   4       30.98       30.57     16.67 o 
 -11   4   4        0.52       18.19     15.21 o 
 -10   4   4      459.39      392.54     57.54 o 
  -9   4   4      139.10      133.45     13.04 o 
  -8   4   4      675.82      661.98     42.39 o 
  -7   4   4      183.32      203.07     13.28 o 
  -6   4   4       52.45       66.44      6.38 o 
  -5   4   4     2068.17     2110.67     33.94 o 
  -4   4   4      672.56      730.75     13.28 o 
  -3   4   4     1482.70     1488.07     18.37 o 
  -2   4   4      106.55      115.36      8.32 o 
  -1   4   4     2808.49     2789.06     34.18 o 
   0   4   4      489.54      533.57     23.29 o 
   1   4   4     2137.53     2174.98     39.47 o 
   2   4   4      147.55      151.26     11.77 o 
   3   4   4        4.30       -0.22      7.27 o 
   4   4   4      694.66      677.56     18.68 o 
   5   4   4      659.54      641.25     21.45 o 
   6   4   4      361.88      352.29     22.71 o 
   7   4   4       17.71       18.47     14.67 o 
   8   4   4      240.57      219.45     22.85 o 
 -10   5   4       29.68       40.11     17.09 o 
  -9   5   4      878.20      899.18     21.72 o 
  -8   5   4      805.36      789.59     21.43 o 
  -7   5   4     1211.47     1208.25     23.46 o 
  -6   5   4     3183.32     3262.54     48.99 o 
  -5   5   4      241.27      242.08     10.70 o 
  -4   5   4     2067.58     2098.33     40.64 o 
  -3   5   4        0.33        5.59      4.94 o 
  -2   5   4     4992.27     5015.44     48.25 o 
  -1   5   4       54.17       75.77      8.05 o 
   0   5   4     5176.16     5140.28     70.38 o 
   1   5   4     1209.99     1219.22     27.00 o 
   2   5   4     2394.20     2500.48     43.54 o 
   3   5   4     3095.00     3006.69     60.11 o 
   4   5   4      350.56      342.54     48.48 o 
   5   5   4      772.72      732.44     29.47 o 
   6   5   4       38.94       28.82     17.91 o 
   7   5   4      550.57      517.25     46.11 o 
   8   5   4        0.15       19.14     25.73 o 
 -10   6   4        4.38       12.28      9.26 o 
  -9   6   4        0.19       -8.84      9.99 o 
  -8   6   4        0.18        1.32     10.27 o 
  -7   6   4        5.89        0.25     14.31 o 
  -6   6   4      120.75      111.50     14.56 o 
  -5   6   4       22.39       16.25      9.64 o 
  -4   6   4      124.24      118.27      9.96 o 
  -3   6   4      415.15      429.74     18.66 o 
  -2   6   4      822.42      825.71     17.60 o 
  -1   6   4       17.37       21.25      8.15 o 
   0   6   4        0.30        4.35      7.81 o 
   1   6   4       83.73       84.89     11.91 o 
   2   6   4       59.48       56.19     11.69 o 
   3   6   4      421.09      419.45     19.53 o 
   4   6   4      140.67      121.64     17.46 o 
   5   6   4      103.44       80.00     18.04 o 
   6   6   4       56.01       55.11     20.34 o 
   7   6   4      260.04      271.32     20.03 o 
  -8   7   4      252.31      236.13     17.64 o 
  -7   7   4      279.35      257.20     27.58 o 
  -6   7   4      758.77      771.21     29.66 o 
  -5   7   4      218.69      272.47     19.81 o 
  -4   7   4     1680.09     1762.64     36.43 o 
  -3   7   4      121.61      125.47     10.30 o 
  -2   7   4     2502.00     2490.23     39.12 o 
  -1   7   4      285.63      299.42     14.68 o 
   0   7   4     1718.80     1715.32     36.57 o 
   1   7   4      268.17      260.35     16.57 o 
   2   7   4      525.00      528.63     21.99 o 
   3   7   4      393.89      388.74     20.57 o 
   4   7   4      295.31      259.21     19.13 o 
   5   7   4      507.00      588.95     26.59 o 
   6   7   4        4.97        9.13     14.48 o 
  -7   8   4      178.04      165.05     29.95 o 
  -6   8   4      100.13      122.27     42.92 o 
  -5   8   4      421.54      431.70     25.56 o 
  -4   8   4       32.42       19.24     13.17 o 
  -3   8   4      574.02      611.22     23.52 o 
  -2   8   4        1.64       12.16     11.86 o 
  -1   8   4      225.70      243.20     17.57 o 
   0   8   4      117.46      118.31     15.16 o 
   1   8   4      430.94      412.51     21.67 o 
   2   8   4      130.64      141.98     29.54 o 
   3   8   4      187.66      184.88     17.78 o 
   4   8   4      106.65       91.82     17.05 o 
  -4   9   4      466.58      409.24     37.67 o 
  -3   9   4       24.70       22.37     17.97 o 
  -2   9   4      617.34      616.14     32.70 o 
  -1   9   4        6.29       19.01     14.65 o 
   0   9   4      480.70      400.92     27.58 o 
   1   9   4       70.03       73.24     16.37 o 
   2   9   4      192.57      176.25     18.77 o 
 -12   1   5      248.29      263.86     16.51 o 
 -11   1   5        0.49        3.60      9.45 o 
 -10   1   5     1168.66     1110.68     32.68 o 
  -9   1   5       76.19       75.30      8.08 o 
  -8   1   5     2679.70     2558.01     41.60 o 
  -7   1   5      686.49      623.09     10.67 o 
  -6   1   5     1873.65     1769.97     58.90 o 
  -5   1   5     3589.88     3391.87     48.52 o 
  -4   1   5     1248.00     1162.10     21.17 o 
  -3   1   5     3961.07     3719.44     37.76 o 
  -2   1   5     1091.16     1141.84     14.59 o 
  -1   1   5     6880.95     6489.32     61.56 o 
   0   1   5       10.23        7.62      3.95 o 
   1   1   5     6441.09     6444.92     62.38 o 
   2   1   5      568.52      588.99     17.35 o 
   3   1   5     2665.15     2609.50     45.72 o 
   4   1   5     1551.00     1536.57     27.66 o 
   5   1   5      954.30      897.94     21.04 o 
   6   1   5      832.92      834.91     21.68 o 
   7   1   5      499.41      510.24     43.85 o 
   8   1   5      481.55      471.33     59.80 o 
 -12   2   5        7.76        3.44     11.83 o 
 -11   2   5      221.91      216.79     14.46 o 
 -10   2   5       88.68       70.10     10.25 o 
  -9   2   5      179.45      170.58      9.13 o 
  -8   2   5       33.22       41.53      6.10 o 
  -7   2   5      624.50      584.76     14.67 o 
  -6   2   5      948.49      879.08     17.55 o 
  -5   2   5       23.52       24.08      5.35 o 
  -4   2   5      499.60      503.39      7.68 o 
  -3   2   5     1280.72     1311.37     14.29 o 
  -2   2   5     4769.66     4872.74     47.38 o 
  -1   2   5     1660.49     1832.97     22.27 o 
   0   2   5     1520.27     1583.06     28.20 o 
   1   2   5      585.96      668.40     13.43 o 
   2   2   5     1543.83     1558.53     22.52 o 
   3   2   5      763.25      769.31     24.08 o 
   4   2   5      147.85      151.00     20.32 o 
   5   2   5      127.39      129.68     11.16 o 
   6   2   5      481.64      462.66     42.20 o 
   7   2   5      695.00      661.23     29.53 o 
   8   2   5      113.55      110.32     19.92 o 
 -12   3   5      206.40      216.38     71.43 o 
 -11   3   5        0.64      -11.29     13.35 o 
 -10   3   5      542.56      597.48     20.72 o 
  -9   3   5       83.37       82.16     10.62 o 
  -8   3   5     1032.64      976.27     26.13 o 
  -7   3   5      345.55      366.60     14.26 o 
  -6   3   5     1923.58     1873.67     31.88 o 
  -5   3   5      967.04      968.02     12.06 o 
  -4   3   5     2021.55     2096.26     23.47 o 
  -3   3   5     3765.60     3753.22     38.06 o 
  -2   3   5        1.39        2.84      4.29 o 
  -1   3   5     2867.67     2875.01     32.56 o 
   0   3   5      146.20      148.63      8.44 o 
   1   3   5     2859.14     2850.89     33.90 o 
   2   3   5      394.64      383.89     11.57 o 
   3   3   5     1824.05     1852.55     30.22 o 
   4   3   5      333.12      355.16     14.10 o 
   5   3   5      708.14      718.58     28.53 o 
   6   3   5      576.13      575.51     32.73 o 
   7   3   5        2.72       -6.61     15.07 o 
   8   3   5      135.20      135.59     20.68 o 
 -11   4   5      641.84      650.17     30.98 o 
 -10   4   5        1.42       11.82     10.78 o 
  -9   4   5     1051.20     1033.16     26.86 o 
  -8   4   5      392.74      413.10     18.76 o 
  -7   4   5     1330.55     1329.86     40.83 o 
  -6   4   5      604.79      619.67     14.32 o 
  -5   4   5     2308.67     2286.03     26.71 o 
  -4   4   5     3452.18     3532.62     31.87 o 
  -3   4   5      168.90      179.14      8.50 o 
  -2   4   5     4833.00     4891.56     50.81 o 
  -1   4   5      124.78      139.64      7.56 o 
   0   4   5     4128.20     4170.47     58.82 o 
   1   4   5      484.69      482.20     21.27 o 
   2   4   5     1529.77     1544.02     33.74 o 
   3   4   5      631.15      622.08     60.21 o 
   4   4   5     1870.16     1921.02     45.92 o 
   5   4   5     1175.00     1105.28     64.33 o 
   6   4   5      130.33      119.67     18.05 o 
   7   4   5      495.64      501.68     34.69 o 
   8   4   5       55.83       79.98     20.52 o 
 -10   5   5        4.42       -2.55     15.72 o 
  -9   5   5        0.17       -5.71     14.20 o 
  -8   5   5      153.81      162.85     13.01 o 
  -7   5   5       11.02       11.25      8.56 o 
  -6   5   5     1605.44     1573.80     29.27 o 
  -5   5   5      399.41      401.94     12.97 o 
  -4   5   5      370.11      380.51     10.27 o 
  -3   5   5      130.34      135.75      7.36 o 
  -2   5   5       25.22       26.29      5.73 o 
  -1   5   5      153.63      158.34     11.71 o 
   0   5   5        4.60       16.76      8.70 o 
   1   5   5      436.13      407.70     17.12 o 
   2   5   5      164.21      155.42     15.79 o 
   3   5   5     1526.96     1491.65     50.13 o 
   4   5   5        0.84       -0.34     13.10 o 
   5   5   5      395.16      360.52     24.14 o 
   6   5   5       19.10        6.03     15.02 o 
   7   5   5        0.92       -5.70     20.59 o 
  -9   6   5      847.08      899.97     22.90 o 
  -8   6   5       98.29      100.03     19.06 o 
  -7   6   5      667.47      666.01     24.18 o 
  -6   6   5      659.09      662.79     25.17 o 
  -5   6   5      839.81      852.24     35.30 o 
  -4   6   5     2946.83     2994.60     80.67 o 
  -3   6   5      757.29      760.25     19.02 o 
  -2   6   5     1985.54     2037.23     59.54 o 
  -1   6   5        4.24        4.92      8.24 o 
   0   6   5     3171.41     3109.27     57.46 o 
   1   6   5       87.09       60.09     13.68 o 
   2   6   5     2222.73     2268.82     52.69 o 
   3   6   5      139.39      197.64     19.69 o 
   4   6   5      623.07      660.71     30.77 o 
   5   6   5      918.07      850.61     34.20 o 
   6   6   5      195.55      176.75     22.78 o 
  -8   7   5        3.18       12.54     12.23 o 
  -7   7   5      234.81      242.39     19.09 o 
  -6   7   5       60.82       82.10     16.18 o 
  -5   7   5      123.83      145.09     17.26 o 
  -4   7   5        2.82       -2.10     11.83 o 
  -3   7   5      495.17      461.82     19.38 o 
  -2   7   5       65.17       72.84     10.94 o 
  -1   7   5      223.27      257.97     28.63 o 
   0   7   5        0.99        4.45     10.95 o 
   1   7   5        6.08       25.06     12.10 o 
   2   7   5       83.66       83.11     19.35 o 
   3   7   5       44.27       47.54     14.40 o 
   4   7   5       65.99       39.25     15.05 o 
   5   7   5       18.53        3.62     14.42 o 
  -7   8   5      797.85      904.81     44.05 o 
  -6   8   5      321.04      374.40     26.45 o 
  -5   8   5      403.49      397.43     25.21 o 
  -4   8   5      144.36      148.91     19.93 o 
  -3   8   5      136.91      144.17     18.63 o 
  -2   8   5      784.77      731.73     25.77 o 
  -1   8   5       24.28       25.90     13.16 o 
   0   8   5      819.30      727.20     27.08 o 
   1   8   5       98.36      106.36     25.00 o 
   2   8   5      979.90      934.43     30.93 o 
   3   8   5      286.80      276.89     29.35 o 
  -3   9   5      616.24      640.95     32.24 o 
  -2   9   5       73.76      100.61     19.43 o 
  -1   9   5      693.44      685.07     42.85 o 
   0   9   5        0.46        7.34     14.34 o 
 -12   0   6      469.35      423.86     25.53 o 
 -11   0   6      237.68      211.83     17.50 o 
 -10   0   6     1709.04     1514.08     40.55 o 
  -9   0   6        1.59        3.70      7.00 o 
  -8   0   6     2834.08     2736.67     91.81 o 
  -7   0   6       32.10       48.58     18.73 o 
  -6   0   6     4322.60     4015.66    110.34 o 
  -5   0   6     2775.51     2800.64     48.92 o 
  -4   0   6     1219.37     1126.79     24.96 o 
  -3   0   6     7797.02     7925.12     95.80 o 
  -2   0   6     1510.19     1496.87     24.53 o 
  -1   0   6     9227.67     9116.26    145.23 o 
   0   0   6      230.55      267.23     16.26 o 
   1   0   6     7173.28     6910.63    149.45 o 
   2   0   6       71.17       80.61     16.57 o 
   3   0   6     4125.61     4339.03     76.95 o 
   4   0   6      811.17      790.90     39.94 o 
   5   0   6      204.24      270.08     28.41 o 
   6   0   6     1093.67     1028.87     48.79 o 
   7   0   6       47.29       56.20     24.50 o 
   8   0   6      462.55      438.89     38.70 o 
 -12   1   6        0.40       -7.99      9.59 o 
 -11   1   6       26.98       23.03      9.45 o 
 -10   1   6        5.09        8.27      7.00 o 
  -9   1   6      339.56      313.62     13.07 o 
  -8   1   6       83.74       81.52      4.91 o 
  -7   1   6      329.61      294.69     14.62 o 
  -6   1   6        7.14        1.86      6.75 o 
  -5   1   6     1127.87     1099.02     17.35 o 
  -4   1   6      169.09      161.29      7.03 o 
  -3   1   6      137.61      161.91      4.80 o 
  -2   1   6       19.50       17.34      4.06 o 
  -1   1   6      190.23      188.34      6.90 o 
   0   1   6      942.24      950.68     14.88 o 
   1   1   6        6.50       10.94     10.88 o 
   2   1   6      289.22      302.02     11.65 o 
   3   1   6        2.48       -3.33      6.92 o 
   4   1   6      435.09      455.19     30.67 o 
   5   1   6      274.92      265.87     44.57 o 
   6   1   6       32.69       22.24     14.41 o 
   7   1   6        3.42       -2.55     15.50 o 
   8   1   6        4.42      -15.47     17.03 o 
 -12   2   6      504.63      516.93     19.74 o 
 -11   2   6       10.30       10.44      9.98 o 
 -10   2   6      499.33      471.14     16.18 o 
  -9   2   6       44.14       48.36      7.82 o 
  -8   2   6      922.69      883.49     31.36 o 
  -7   2   6      600.77      597.75     17.26 o 
  -6   2   6     2191.23     2141.90     44.82 o 
  -5   2   6      774.35      757.71     29.29 o 
  -4   2   6     1980.13     1926.55     20.82 o 
  -3   2   6     3509.57     3560.13     32.73 o 
  -2   2   6      663.31      636.15     12.88 o 
  -1   2   6     3602.65     3568.12     42.73 o 
   0   2   6       95.45      107.05      7.40 o 
   1   2   6     1315.00     1225.11     43.02 o 
   2   2   6      237.49      231.65     10.85 o 
   3   2   6     1042.01     1068.75     25.99 o 
   4   2   6      134.47      132.70     20.69 o 
   5   2   6      749.16      712.29     28.44 o 
   6   2   6      360.27      322.15     26.97 o 
   7   2   6      206.41      253.52     23.07 o 
   8   2   6      300.11      319.39     30.98 o 
 -11   3   6      400.86      394.88     20.80 o 
 -10   3   6      163.73      163.05     12.55 o 
  -9   3   6      956.09      955.40     37.12 o 
  -8   3   6        3.36        6.22      7.82 o 
  -7   3   6      496.01      474.76     15.63 o 
  -6   3   6       61.72       72.10      8.45 o 
  -5   3   6      826.64      827.35     11.92 o 
  -4   3   6     1300.20     1294.00     16.69 o 
  -3   3   6      482.39      472.32     11.91 o 
  -2   3   6     2050.38     2014.77     35.14 o 
  -1   3   6       91.97      112.26      7.08 o 
   0   3   6     3421.22     3381.39     43.34 o 
   1   3   6       96.60      101.99     11.71 o 
   2   3   6     1166.76     1191.28     26.92 o 
   3   3   6      155.23      170.08     22.85 o 
   4   3   6      350.72      385.63     35.00 o 
   5   3   6      124.62      130.83     19.25 o 
   6   3   6      207.89      224.95     21.21 o 
   7   3   6      133.36      172.45     22.04 o 
   8   3   6       11.28       21.99     18.32 o 
 -11   4   6       24.59       28.75     12.20 o 
 -10   4   6       99.27      129.96     15.41 o 
  -9   4   6       40.68       26.74     10.47 o 
  -8   4   6      246.00      284.67     31.39 o 
  -7   4   6      324.43      339.14     25.01 o 
  -6   4   6       75.90       68.86      5.82 o 
  -5   4   6     1345.66     1441.72     25.08 o 
  -4   4   6      274.74      289.86     10.16 o 
  -3   4   6      184.02      178.32      8.18 o 
  -2   4   6      411.38      433.71     18.98 o 
  -1   4   6       62.24       60.76      8.46 o 
   0   4   6      167.31      181.17     11.95 o 
   1   4   6      481.88      480.23     17.93 o 
   2   4   6       45.70       49.73     10.28 o 
   3   4   6       21.92       48.51     13.76 o 
   4   4   6      256.99      230.40     19.33 o 
   5   4   6       64.76       59.80     16.89 o 
   6   4   6       43.05       19.21     18.84 o 
   7   4   6      111.37      114.16     20.96 o 
 -10   5   6       42.44       49.74     17.13 o 
  -9   5   6      833.17      886.13     34.71 o 
  -8   5   6      185.34      190.83     16.50 o 
  -7   5   6     2077.90     2164.57     41.34 o 
  -6   5   6     1179.57     1177.76     24.75 o 
  -5   5   6      598.49      597.18     18.63 o 
  -4   5   6      531.15      548.27     15.72 o 
  -3   5   6      767.30      726.86     17.35 o 
  -2   5   6     2151.07     2133.56     37.33 o 
  -1   5   6      534.27      509.20     18.40 o 
   0   5   6     1820.18     1868.24     53.05 o 
   1   5   6       23.53       16.45     10.48 o 
   2   5   6     2279.46     2173.65     50.21 o 
   3   5   6      426.62      376.23     28.20 o 
   4   5   6      567.23      567.70     28.09 o 
   5   5   6       18.93       26.50     16.51 o 
   6   5   6      339.08      380.12     27.66 o 
  -9   6   6       10.98       17.46     16.87 o 
  -8   6   6      336.31      331.00     15.81 o 
  -7   6   6        0.53       -9.04     10.65 o 
  -6   6   6       10.85       14.88     11.57 o 
  -5   6   6       47.96       36.45     28.82 o 
  -4   6   6       14.93        4.74      9.54 o 
  -3   6   6       21.64       18.24      9.68 o 
  -2   6   6        1.78        6.74      8.25 o 
  -1   6   6       18.31       17.37     10.04 o 
   0   6   6       42.91       32.25     11.43 o 
   1   6   6      520.85      529.08     26.13 o 
   2   6   6        2.24      -11.65     13.79 o 
   3   6   6       69.93       58.81     17.16 o 
   4   6   6       48.30       58.98     17.15 o 
   5   6   6        0.26       17.79     17.67 o 
  -8   7   6       70.32       44.01     15.49 o 
  -7   7   6      915.47      936.91     31.60 o 
  -6   7   6      183.93      185.25     18.33 o 
  -5   7   6     1731.32     1735.98     67.01 o 
  -4   7   6     1412.84     1452.25     40.68 o 
  -3   7   6     1019.76     1025.59     28.26 o 
  -2   7   6     1859.08     1730.01     32.40 o 
  -1   7   6      354.24      360.59     19.08 o 
   0   7   6     1358.41     1310.23     63.62 o 
   1   7   6      126.52      112.49     15.35 o 
   2   7   6      831.11      868.11     28.79 o 
   3   7   6      144.08      164.59     17.93 o 
   4   7   6      843.38      846.48     31.05 o 
  -6   8   6      289.75      321.26     24.03 o 
  -5   8   6      100.14      124.92     19.31 o 
  -4   8   6      479.55      489.39     27.06 o 
  -3   8   6      274.54      265.45     22.55 o 
  -2   8   6      121.80      156.23     25.94 o 
  -1   8   6      791.85      757.96     28.05 o 
   0   8   6        0.90       -8.29     13.00 o 
   1   8   6      734.58      703.73     33.07 o 
   2   8   6        0.85       12.51     14.30 o 
 -12   1   7      114.68      103.34     14.31 o 
 -11   1   7      160.26      154.12     18.84 o 
 -10   1   7      846.70      788.52     41.69 o 
  -9   1   7      257.39      262.26     33.97 o 
  -8   1   7     2557.07     2382.66     46.63 o 
  -7   1   7       45.36       44.78      9.06 o 
  -6   1   7     3449.25     3349.65     51.84 o 
  -5   1   7       30.27       28.68      5.51 o 
  -4   1   7     5325.55     5322.98     62.26 o 
  -3   1   7      566.95      499.72      8.40 o 
  -2   1   7     1672.94     1665.62     21.49 o 
  -1   1   7     2370.83     2321.74     27.95 o 
   0   1   7      903.29      890.46     15.34 o 
   1   1   7     4668.04     4647.96     62.05 o 
   2   1   7        7.32       -1.18      9.91 o 
   3   1   7     2073.16     1871.66     43.95 o 
   4   1   7       23.04       21.50     23.16 o 
   5   1   7     1711.73     1644.47     52.49 o 
   6   1   7       13.33       25.10     19.45 o 
   7   1   7      219.22      221.76     23.51 o 
 -12   2   7      129.94      123.16     23.16 o 
 -11   2   7       94.20       85.61     13.29 o 
 -10   2   7       71.85       69.95      8.75 o 
  -9   2   7      678.84      698.05     25.67 o 
  -8   2   7       84.15       71.07      7.73 o 
  -7   2   7     1521.38     1460.39     41.91 o 
  -6   2   7      201.81      238.80     11.45 o 
  -5   2   7      651.56      654.25     22.85 o 
  -4   2   7      337.92      342.15      6.76 o 
  -3   2   7     1030.97     1032.95     14.88 o 
  -2   2   7      573.84      582.39     13.73 o 
  -1   2   7      130.72      146.36      8.44 o 
   0   2   7      961.86      935.95     21.87 o 
   1   2   7      198.53      202.97     15.27 o 
   2   2   7     1430.36     1378.56     36.03 o 
   3   2   7       36.75       55.36     13.74 o 
   4   2   7      272.31      314.99     21.69 o 
   5   2   7        7.43        1.66     16.16 o 
   6   2   7      156.57      118.38     27.07 o 
   7   2   7       34.72       45.37     17.75 o 
 -11   3   7      178.38      184.15     19.14 o 
 -10   3   7      622.48      587.82     19.08 o 
  -9   3   7      116.83      113.85     10.67 o 
  -8   3   7      875.77      865.48     21.55 o 
  -7   3   7      921.46      904.79     25.92 o 
  -6   3   7     2172.36     2191.19     37.26 o 
  -5   3   7       45.17       48.86      4.36 o 
  -4   3   7     1014.60     1023.75     13.87 o 
  -3   3   7      694.71      707.50     14.97 o 
  -2   3   7     1602.68     1607.70     22.62 o 
  -1   3   7     2890.28     2955.83     35.49 o 
   0   3   7      262.78      256.35     13.71 o 
   1   3   7     1854.77     1841.72     34.95 o 
   2   3   7      767.84      743.88     33.17 o 
   3   3   7     2548.82     2300.68     51.89 o 
   4   3   7       17.61       14.50     18.42 o 
   5   3   7      265.87      270.98     47.24 o 
   6   3   7       86.02       77.67     18.22 o 
   7   3   7      181.92      217.55     24.42 o 
 -11   4   7      238.07      295.12     25.60 o 
 -10   4   7      144.76      169.71     14.49 o 
  -9   4   7      518.56      546.15     20.16 o 
  -8   4   7        0.33        7.47      9.34 o 
  -7   4   7     2177.79     2134.14     39.08 o 
  -6   4   7       22.02       25.31      4.79 o 
  -5   4   7     3957.08     4076.66     56.15 o 
  -4   4   7      483.50      488.22     17.61 o 
  -3   4   7     2760.37     2823.29     34.00 o 
  -2   4   7     1278.08     1313.22     27.11 o 
  -1   4   7     1301.01     1283.66     27.65 o 
   0   4   7     1577.06     1509.92     52.78 o 
   1   4   7       76.09       70.20     11.01 o 
   2   4   7     1902.24     1806.01     44.90 o 
   3   4   7        6.36       26.72     14.19 o 
   4   4   7     1691.48     1519.15     43.71 o 
   5   4   7      108.36      127.61     19.78 o 
   6   4   7      382.25      369.60     49.20 o 
 -10   5   7       50.76       46.87     20.89 o 
  -9   5   7       37.58       42.39     16.55 o 
  -8   5   7      324.21      258.46     16.48 o 
  -7   5   7        1.22        8.39     13.38 o 
  -6   5   7      294.94      302.90     13.66 o 
  -5   5   7        0.21       -3.91      9.88 o 
  -4   5   7       11.18        6.73      8.26 o 
  -3   5   7      566.65      514.64     17.99 o 
  -2   5   7       44.19       41.84      9.94 o 
  -1   5   7      205.59      188.87     13.58 o 
   0   5   7      134.66      153.82     13.65 o 
   1   5   7      171.33      158.15     30.26 o 
   2   5   7        8.21       21.00     14.16 o 
   3   5   7       81.90       83.94     17.32 o 
   4   5   7        3.08        8.11     15.86 o 
   5   5   7        0.65        7.98     16.88 o 
   6   5   7      119.23      121.42     21.54 o 
  -9   6   7      908.16      977.43     82.65 o 
  -8   6   7      383.70      332.25     25.91 o 
  -7   6   7      888.54      931.74     52.70 o 
  -6   6   7        8.28       16.72     11.57 o 
  -5   6   7     1451.84     1492.36     38.71 o 
  -4   6   7      579.85      603.95     23.67 o 
  -3   6   7     1043.40     1008.70     26.35 o 
  -2   6   7     1054.47     1034.58     32.52 o 
  -1   6   7      440.91      445.47     31.00 o 
   0   6   7     1892.95     1725.29     63.20 o 
   1   6   7      684.64      677.28     29.45 o 
   2   6   7     1279.84     1276.27     40.90 o 
   3   6   7       36.76       44.28     17.07 o 
   4   6   7      624.01      663.34     62.58 o 
  -8   7   7        5.21      -11.60     11.60 o 
  -7   7   7       66.66       30.38     14.00 o 
  -6   7   7      335.64      324.14     46.32 o 
  -5   7   7       73.76       95.63     16.61 o 
  -4   7   7       92.05      113.61     13.71 o 
  -3   7   7       41.31       49.22     12.48 o 
  -2   7   7      139.49      152.14     34.07 o 
  -1   7   7        3.50      -15.35     23.46 o 
   0   7   7       43.19       57.78     14.05 o 
   1   7   7       43.24       29.25     16.44 o 
   2   7   7        1.25       25.66     17.81 o 
   3   7   7      194.00      170.94     22.85 o 
  -5   8   7      508.23      577.82     29.99 o 
  -4   8   7       32.20       41.20     14.06 o 
  -3   8   7      534.75      521.12     27.43 o 
  -2   8   7      489.83      445.79     26.97 o 
  -1   8   7      539.48      526.08     29.11 o 
   0   8   7      475.31      435.19     27.75 o 
   1   8   7      103.53       87.79     16.70 o 
 -10   0   8      292.24      297.26     39.94 o 
  -9   0   8      164.90      167.98     32.94 o 
  -8   0   8     1165.97     1090.63     55.17 o 
  -7   0   8      427.47      387.96     14.93 o 
  -6   0   8     2343.75     2235.11     44.39 o 
  -5   0   8      928.52      977.83     26.58 o 
  -4   0   8     2272.90     2198.99     32.12 o 
  -3   0   8      450.66      465.49     14.09 o 
  -2   0   8     2950.47     2935.71     44.14 o 
  -1   0   8       97.17       88.61      8.79 o 
   0   0   8      740.66      748.62     43.54 o 
   1   0   8      505.36      495.50     30.67 o 
   2   0   8      917.01      910.51     42.41 o 
   3   0   8     1805.94     1787.66     63.20 o 
   4   0   8       81.07       46.52     22.03 o 
   5   0   8      459.84      530.29     39.73 o 
   6   0   8       14.59      -19.14     19.14 o 
   7   0   8      535.85      570.64     46.11 o 
 -11   1   8        7.77      -12.97     25.94 o 
 -10   1   8       91.60       51.88     29.44 o 
  -9   1   8      122.23      106.02     27.58 o 
  -8   1   8      117.46      104.05      5.61 o 
  -7   1   8      132.94      115.51      7.34 o 
  -6   1   8       80.84       81.41      7.39 o 
  -5   1   8      384.47      389.06     12.42 o 
  -4   1   8        5.98        9.99      3.27 o 
  -3   1   8      191.88      202.19      6.46 o 
  -2   1   8       70.49       59.33      6.19 o 
  -1   1   8      528.82      519.35     12.40 o 
   0   1   8      270.39      259.79     11.89 o 
   1   1   8     1000.01      927.81     28.97 o 
   2   1   8       61.09       64.60     17.50 o 
   3   1   8        8.00       -1.01     12.10 o 
   4   1   8      224.15      208.37     40.25 o 
   5   1   8        2.44       -2.13     14.60 o 
   6   1   8       70.28       55.49     17.53 o 
   7   1   8        2.60      -22.44     22.44 o 
 -11   2   8      402.24      383.52     14.50 o 
 -10   2   8      231.37      223.72     17.70 o 
  -9   2   8       64.55       70.60      8.17 o 
  -8   2   8      625.42      616.14     16.59 o 
  -7   2   8       78.41       91.72     11.11 o 
  -6   2   8     1658.44     1655.42     25.18 o 
  -5   2   8       16.64       21.86      6.22 o 
  -4   2   8     3174.61     3187.87     32.79 o 
  -3   2   8      516.72      526.05     13.30 o 
  -2   2   8     2641.07     2636.18     35.40 o 
  -1   2   8      608.27      558.94     15.02 o 
   0   2   8      813.67      841.32     91.61 o 
   1   2   8      428.07      411.98     24.19 o 
   2   2   8       16.83        5.73     12.15 o 
   3   2   8      318.27      301.97     21.25 o 
   4   2   8        3.64       14.23     14.29 o 
   5   2   8      564.27      550.48     45.60 o 
   6   2   8        9.42       21.28     18.01 o 
 -11   3   8      255.64      245.61     20.92 o 
 -10   3   8      163.10      168.21     12.58 o 
  -9   3   8      365.53      371.94     18.53 o 
  -8   3   8      367.34      346.67     14.84 o 
  -7   3   8      361.07      367.21     15.31 o 
  -6   3   8       39.26       46.84      7.48 o 
  -5   3   8     1538.66     1539.40     19.31 o 
  -4   3   8       32.56       34.76      5.77 o 
  -3   3   8     2257.95     2205.21     28.14 o 
  -2   3   8      369.21      392.24     11.87 o 
  -1   3   8     1142.40     1105.42     25.29 o 
   0   3   8      635.74      589.06     20.01 o 
   1   3   8      654.26      674.49     22.09 o 
   2   3   8      355.08      343.64     21.54 o 
   3   3   8       43.97       41.29     15.36 o 
   4   3   8      503.83      510.46     27.51 o 
   5   3   8        0.88        1.97     16.48 o 
   6   3   8      437.18      455.35     64.85 o 
 -10   4   8       47.88       51.32     11.71 o 
  -9   4   8      129.21      137.13     21.40 o 
  -8   4   8      390.10      399.49     17.45 o 
  -7   4   8        2.74       -4.80      9.21 o 
  -6   4   8      435.97      441.01     16.85 o 
  -5   4   8       11.47        5.48      6.53 o 
  -4   4   8      616.16      638.76     26.41 o 
  -3   4   8       44.81       46.15      9.05 o 
  -2   4   8       90.31      113.52     11.21 o 
  -1   4   8       56.27       83.73     11.15 o 
   0   4   8      202.83      160.67     13.49 o 
   1   4   8      453.77      432.88     19.63 o 
   2   4   8       28.07       11.66     13.50 o 
   3   4   8      153.57      174.41     19.78 o 
   4   4   8       27.30       16.57     16.77 o 
   5   4   8      245.68      238.36     32.22 o 
 -10   5   8      474.89      458.31     28.40 o 
  -9   5   8      720.55      716.01     38.50 o 
  -8   5   8       47.08       33.68     17.19 o 
  -7   5   8     1577.73     1620.10     58.88 o 
  -6   5   8        1.65        0.71      9.16 o 
  -5   5   8     1745.59     1793.41     31.43 o 
  -4   5   8      173.19      186.52     12.33 o 
  -3   5   8     1400.59     1424.70     43.39 o 
  -2   5   8      337.10      363.30     17.20 o 
  -1   5   8     1658.25     1587.81     43.33 o 
   0   5   8      934.70      974.61     27.36 o 
   1   5   8      204.77      196.55     19.21 o 
   2   5   8      796.63      697.72     31.27 o 
   3   5   8       77.79      113.65     19.64 o 
   4   5   8      675.66      653.86     32.53 o 
  -8   6   8      230.95      178.70     30.26 o 
  -7   6   8        4.59       -3.85     10.09 o 
  -6   6   8        1.13        1.15     15.44 o 
  -5   6   8      136.62      102.74     15.38 o 
  -4   6   8       10.71        9.72     10.18 o 
  -3   6   8      245.96      223.65     18.27 o 
  -2   6   8        1.33       11.41     11.19 o 
  -1   6   8       35.97       30.54     12.58 o 
   0   6   8       23.37       22.06     14.68 o 
   1   6   8      137.83      139.69     19.36 o 
   2   6   8        8.15        1.45     15.79 o 
   3   6   8        6.23        2.74     17.00 o 
  -7   7   8      569.32      563.95     24.64 o 
  -6   7   8       57.67       69.82     33.14 o 
  -5   7   8      579.87      585.93     29.75 o 
  -4   7   8        1.66       -0.73     11.32 o 
  -3   7   8     1024.73     1016.21     29.36 o 
  -2   7   8      197.05      172.06     18.92 o 
  -1   7   8      305.25      305.86     23.40 o 
   0   7   8      413.35      417.02     26.99 o 
   1   7   8      134.06      117.40     33.76 o 
   2   7   8      557.28      546.20     31.28 o 
  -3   8   8        2.16      -15.13     15.13 o 
  -2   8   8      225.05      220.24     21.90 o 
 -11   1   9     1025.93     1123.36     68.34 o 
 -10   1   9      456.92      442.18     44.47 o 
  -9   1   9     1716.66     1608.87     35.78 o 
  -8   1   9     1012.02      942.10     15.91 o 
  -7   1   9     1077.33     1048.19     20.37 o 
  -6   1   9     2037.21     2011.57     31.24 o 
  -5   1   9      530.81      546.41     21.84 o 
  -4   1   9     2499.55     2571.69     24.84 o 
  -3   1   9      138.02      152.18      7.47 o 
  -2   1   9     3656.41     3727.34     42.13 o 
  -1   1   9     1674.42     1688.46     31.44 o 
   0   1   9     3395.28     3233.40     87.90 o 
   1   1   9     1190.30     1138.80     74.52 o 
   2   1   9     1082.86     1057.27     53.01 o 
   3   1   9      755.01      741.47     30.70 o 
   4   1   9      212.44      188.10     21.18 o 
   5   1   9      442.03      450.41     30.98 o 
 -11   2   9        4.70       -5.73     15.32 o 
 -10   2   9      151.56      155.72     26.80 o 
  -9   2   9      748.82      713.15     15.47 o 
  -8   2   9      187.84      190.24      9.26 o 
  -7   2   9      238.70      241.33     10.46 o 
  -6   2   9      394.90      387.50     13.05 o 
  -5   2   9      365.27      361.08     15.32 o 
  -4   2   9        1.08        0.50      4.97 o 
  -3   2   9      543.08      580.13     14.61 o 
  -2   2   9        6.39        2.09      6.80 o 
  -1   2   9      662.11      666.99     23.87 o 
   0   2   9      851.14      836.16     28.09 o 
   1   2   9      103.10       92.84     14.92 o 
   2   2   9       97.24      122.62     16.88 o 
   3   2   9      431.37      424.31     25.39 o 
   4   2   9       67.03       62.65     17.45 o 
   5   2   9        3.80        3.50     17.47 o 
 -11   3   9      140.02      130.76     12.32 o 
 -10   3   9      136.23      145.60     12.46 o 
  -9   3   9      307.63      305.53     18.69 o 
  -8   3   9      432.26      454.68     21.05 o 
  -7   3   9      555.85      540.15     15.90 o 
  -6   3   9      612.69      632.87     21.90 o 
  -5   3   9        8.75       14.65      5.94 o 
  -4   3   9     1035.64     1034.34     17.35 o 
  -3   3   9       20.98       14.98      6.60 o 
  -2   3   9      740.49      766.41     21.09 o 
  -1   3   9       43.60       42.38     10.06 o 
   0   3   9      501.68      481.24     24.39 o 
   1   3   9      384.36      344.89     18.20 o 
   2   3   9      453.51      411.22     24.38 o 
   3   3   9      316.23      274.37     22.99 o 
   4   3   9       22.25       -2.98     15.67 o 
   5   3   9      101.28      138.34     22.20 o 
 -10   4   9      254.99      255.29     16.65 o 
  -9   4   9      158.55      161.90     14.17 o 
  -8   4   9      322.35      370.22     14.87 o 
  -7   4   9      696.86      719.60     19.69 o 
  -6   4   9       73.81       75.16     10.81 o 
  -5   4   9      681.65      704.66     14.13 o 
  -4   4   9        1.66       -8.00      8.00 o 
  -3   4   9     1216.19     1352.11     37.64 o 
  -2   4   9      287.07      292.20     15.79 o 
  -1   4   9      956.90      976.32     31.12 o 
   0   4   9      104.03      112.03     14.95 o 
   1   4   9     1073.62     1107.40     36.32 o 
   2   4   9      305.80      256.49     22.12 o 
   3   4   9      163.63      150.29     27.79 o 
   4   4   9       81.03       58.40     18.62 o 
  -9   5   9       99.74       73.60     18.79 o 
  -8   5   9        2.59       12.63     16.27 o 
  -7   5   9       22.03        9.68     15.80 o 
  -6   5   9       48.40       30.69     18.73 o 
  -5   5   9       28.41       14.14      9.03 o 
  -4   5   9      148.44      149.72     12.62 o 
  -3   5   9       88.89       93.78     12.41 o 
  -2   5   9      215.66      197.31     15.07 o 
  -1   5   9        4.14        7.50     11.09 o 
   0   5   9       92.51      117.61     36.33 o 
   1   5   9       26.32       19.35     15.36 o 
   2   5   9       13.07       -5.02     15.72 o 
   3   5   9       28.32       29.26     18.56 o 
  -8   6   9      610.28      600.47     33.62 o 
  -7   6   9      964.54      938.50     49.82 o 
  -6   6   9      186.80      213.52     31.50 o 
  -5   6   9     1940.90     1942.63     36.21 o 
  -4   6   9       31.43       33.35     11.37 o 
  -3   6   9     1439.07     1445.00     50.93 o 
  -2   6   9       14.68       22.47     17.67 o 
  -1   6   9      863.86      913.59     48.38 o 
   0   6   9      182.80      198.98     26.76 o 
   1   6   9      643.65      623.08     39.73 o 
   2   6   9      630.48      615.90     32.57 o 
  -5   7   9        0.07      -13.62     16.88 o 
  -4   7   9       71.74       75.59     14.86 o 
  -3   7   9       17.85        6.89     12.86 o 
  -2   7   9       60.13       40.45     16.88 o 
  -1   7   9       19.57        5.28     27.79 o 
   0   7   9      115.02       75.96     19.76 o 
 -10   0  10        1.05        1.65     28.82 o 
  -9   0  10      344.89      319.50     25.42 o 
  -8   0  10      737.46      748.61     24.76 o 
  -7   0  10      892.46      884.32     27.68 o 
  -6   0  10     1435.40     1448.48     37.29 o 
  -5   0  10      501.95      514.67     22.99 o 
  -4   0  10     2414.45     2545.68     40.10 o 
  -3   0  10      515.01      494.75     17.25 o 
  -2   0  10      167.28      178.30     14.86 o 
  -1   0  10      536.93      532.43     22.93 o 
   0   0  10      389.98      361.90     29.03 o 
   1   0  10      301.17      262.26     28.00 o 
   2   0  10      681.31      712.27     43.23 o 
   3   0  10      264.81      236.74     31.50 o 
   4   0  10      349.46      284.29     35.20 o 
 -11   1  10       22.35       20.79     33.35 o 
 -10   1  10       87.69       79.26     31.50 o 
  -9   1  10       36.97       34.50      9.72 o 
  -8   1  10      102.72      104.21      9.18 o 
  -7   1  10      405.21      405.53     14.52 o 
  -6   1  10       18.36       25.07      8.28 o 
  -5   1  10      278.98      316.33     15.03 o 
  -4   1  10        4.22       -1.74      5.14 o 
  -3   1  10       12.00       13.24      6.16 o 
  -2   1  10      176.95      178.34     10.99 o 
  -1   1  10       29.09       32.67     12.51 o 
   0   1  10       33.67       30.06     28.31 o 
   1   1  10      143.82      111.59     16.74 o 
   2   1  10      140.00      133.15     18.34 o 
   3   1  10        2.38        0.38     15.42 o 
   4   1  10       38.02       38.48     32.01 o 
 -10   2  10       17.74       26.79      6.98 o 
  -9   2  10      255.51      266.12     10.88 o 
  -8   2  10      101.53      107.53      9.09 o 
  -7   2  10      357.56      388.92     18.50 o 
  -6   2  10      446.51      491.14     15.67 o 
  -5   2  10      854.64      916.50     24.78 o 
  -4   2  10      613.77      635.43     19.56 o 
  -3   2  10      547.34      499.73     45.08 o 
  -2   2  10     1431.38     1433.97     35.15 o 
  -1   2  10        0.53       -7.23     11.50 o 
   0   2  10      850.78      906.81     30.91 o 
   1   2  10       57.71       70.15     15.69 o 
   2   2  10      426.63      428.46     60.73 o 
   3   2  10      191.24      187.70     21.76 o 
   4   2  10      314.77      306.06     33.25 o 
 -10   3  10      221.38      227.31     16.02 o 
  -9   3  10      192.50      192.73     11.53 o 
  -8   3  10      229.89      257.76     18.58 o 
  -7   3  10      696.22      707.57     19.15 o 
  -6   3  10      392.10      396.69     15.19 o 
  -5   3  10      994.55      997.26     18.19 o 
  -4   3  10      437.89      391.54     14.54 o 
  -3   3  10      993.56      946.98     26.94 o 
  -2   3  10       76.08       89.55     23.34 o 
  -1   3  10      681.93      654.69     22.37 o 
   0   3  10      129.81      114.92     14.05 o 
   1   3  10      254.78      265.01     21.18 o 
   2   3  10      439.83      402.21     25.76 o 
   3   3  10      119.49       94.72     19.36 o 
   4   3  10      195.35      146.51     22.70 o 
  -9   4  10       80.11       93.00     11.28 o 
  -8   4  10       27.79       43.23     10.13 o 
  -7   4  10      206.11      208.88     13.15 o 
  -6   4  10      217.53      197.31     21.38 o 
  -5   4  10      163.20      180.76     10.69 o 
  -4   4  10      215.78      244.86     13.49 o 
  -3   4  10       69.55       59.46     12.51 o 
  -2   4  10      338.29      336.75     28.96 o 
  -1   4  10        0.78       -1.39     10.99 o 
   0   4  10       94.67       72.66     15.98 o 
   1   4  10       10.82       -0.57     27.89 o 
   2   4  10      118.63      127.27     28.10 o 
   3   4  10       80.30       56.21     19.33 o 
  -8   5  10      541.26      563.22     31.17 o 
  -7   5  10      230.10      195.65     22.50 o 
  -6   5  10      650.50      661.91     21.92 o 
  -5   5  10      780.04      793.14     20.82 o 
  -4   5  10      191.73      185.61     14.03 o 
  -3   5  10     1059.75     1040.73     28.00 o 
  -2   5  10       22.76       28.21     13.15 o 
  -1   5  10     1137.16     1140.05     31.36 o 
   0   5  10       39.08       44.80     16.42 o 
   1   5  10      564.61      566.82     29.93 o 
   2   5  10       29.22       10.95     17.31 o 
  -6   6  10        3.43       16.38     12.47 o 
  -5   6  10        0.70       -3.01     10.34 o 
  -4   6  10        7.03        4.23     11.07 o 
  -3   6  10       22.24       26.37     12.70 o 
  -2   6  10       14.96       21.61     13.32 o 
  -1   6  10        4.97       -7.81     18.94 o 
   0   6  10        0.10      -16.19     16.19 o 
 -10   1  11        0.29        0.17      9.86 o 
  -9   1  11      769.27      719.83     16.40 o 
  -8   1  11       25.41       36.20      9.10 o 
  -7   1  11      678.18      735.34     20.10 o 
  -6   1  11      466.27      498.97     17.51 o 
  -5   1  11      385.32      403.52     16.22 o 
  -4   1  11     1110.25     1163.49     21.38 o 
  -3   1  11      107.66      134.69     10.37 o 
  -2   1  11     2352.66     2392.58     49.95 o 
  -1   1  11        7.73       19.78     10.97 o 
   0   1  11      833.23      830.18     35.20 o 
   1   1  11       22.46       52.36     16.58 o 
   2   1  11      343.41      342.18     44.88 o 
   3   1  11       87.63       68.44     19.20 o 
 -10   2  11       87.22       97.48      9.01 o 
  -9   2  11        1.69       -7.52      7.52 o 
  -8   2  11      166.45      158.56     11.07 o 
  -7   2  11       26.87       28.05      8.93 o 
  -6   2  11       84.04       96.62     10.60 o 
  -5   2  11      147.70      168.46     14.11 o 
  -4   2  11      355.40      398.43     17.79 o 
  -3   2  11      723.17      736.89     21.86 o 
  -2   2  11      270.21      236.96     18.53 o 
  -1   2  11      234.95      259.84     19.07 o 
   0   2  11       79.25       86.43     16.73 o 
   1   2  11      205.90      212.90     22.13 o 
   2   2  11       60.26       33.89     23.67 o 
   3   2  11      108.52       97.74     20.68 o 
  -9   3  11      713.01      742.59     28.26 o 
  -8   3  11       96.91      114.94     11.32 o 
  -7   3  11      441.56      419.97     16.31 o 
  -6   3  11      281.92      273.57     17.05 o 
  -5   3  11      152.83      171.37     14.92 o 
  -4   3  11     1072.89     1047.47     23.62 o 
  -3   3  11       36.86       38.82     11.03 o 
  -2   3  11      491.05      493.28     20.15 o 
  -1   3  11       53.39       35.84     12.52 o 
   0   3  11      886.76      882.92     46.11 o 
   1   3  11      122.45      100.07     18.91 o 
   2   3  11      159.11      161.81     21.54 o 
  -8   4  11      701.36      769.74     34.54 o 
  -7   4  11      128.73      121.20     19.83 o 
  -6   4  11      602.49      601.74     40.04 o 
  -5   4  11      507.04      527.92     21.62 o 
  -4   4  11      280.80      318.10     18.28 o 
  -3   4  11      655.60      713.07     22.94 o 
  -2   4  11       83.88      102.76     14.09 o 
  -1   4  11      957.04      954.01     39.22 o 
   0   4  11        1.88       -4.21     14.68 o 
   1   4  11      570.28      539.20     29.76 o 
  -7   5  11      108.80       99.64     20.41 o 
  -6   5  11        0.76        5.97     22.03 o 
  -5   5  11       39.40       34.65     10.31 o 
  -4   5  11        4.95       -3.93     10.42 o 
  -3   5  11       13.41       11.99     11.84 o 
  -2   5  11       13.76       12.51     13.13 o 
  -1   5  11       14.81        8.19     14.98 o 
   0   5  11      125.12      102.60     19.58 o 
  -9   0  12     1087.67     1118.44     34.03 o 
  -8   0  12       94.16      106.51     16.01 o 
  -7   0  12     1819.51     1866.95     48.37 o 
  -6   0  12       13.88       32.28     15.21 o 
  -5   0  12     1259.33     1273.64     60.93 o 
  -4   0  12      450.59      496.03     21.23 o 
  -3   0  12      809.92      865.39     29.72 o 
  -2   0  12      404.41      374.87     29.44 o 
  -1   0  12      331.41      379.39     31.91 o 
   0   0  12     1429.24     1557.10     61.55 o 
   1   0  12       25.19        1.24     23.06 o 
  -9   1  12       16.28        9.51      9.98 o 
  -8   1  12      149.89      123.10     13.13 o 
  -7   1  12        3.49        3.50      9.60 o 
  -6   1  12      412.55      453.01     18.09 o 
  -5   1  12       13.26        9.28     18.73 o 
  -4   1  12        1.66       11.05      8.03 o 
  -3   1  12        3.90       12.06     10.13 o 
  -2   1  12        0.61       13.32     11.11 o 
  -1   1  12      135.67      136.69     17.60 o 
   0   1  12        0.33        7.11     14.83 o 
   1   1  12       38.81       20.39     17.01 o 
  -8   2  12        0.85       -3.76      9.06 o 
  -7   2  12      655.51      669.24     35.36 o 
  -6   2  12        1.31       28.71     20.17 o 
  -5   2  12      974.76     1052.34     59.90 o 
  -4   2  12       10.42        4.92      8.71 o 
  -3   2  12      588.50      639.02     21.61 o 
  -2   2  12      192.99      257.89     18.26 o 
  -1   2  12       96.52      128.15     35.00 o 
   0   2  12      450.77      433.96     25.80 o 
   1   2  12       17.01       30.55     17.17 o 
  -8   3  12      312.08      331.52     20.92 o 
  -7   3  12       11.45       -0.87     15.99 o 
  -6   3  12      179.30      145.59     28.31 o 
  -5   3  12        2.93        0.43      8.93 o 
  -4   3  12       79.30       84.53     10.33 o 
  -3   3  12      128.79      144.61     14.21 o 
  -2   3  12      212.09      225.57     16.60 o 
  -1   3  12      357.59      344.74     20.17 o 
   0   3  12       44.41       24.91     16.77 o 
  -6   4  12        0.22        1.05     17.29 o 
  -5   4  12      222.00      201.11     13.72 o 
  -4   4  12       55.32       48.57     11.47 o 
  -3   4  12      103.28      125.36     14.42 o 
  -2   4  12       29.51       11.06     19.01 o 
  -1   4  12       45.27       27.56     23.67 o 
  -7   1  13      423.55      418.66     32.16 o 
  -6   1  13       12.65       11.11     19.49 o 
  -5   1  13      675.97      788.85     53.73 o 
  -4   1  13      150.76      170.31     12.36 o 
  -3   1  13      400.56      488.25     22.56 o 
  -2   1  13      137.58      124.88     16.88 o 
  -1   1  13      212.81      210.43     20.74 o 
  -6   2  13      215.41      214.64     23.44 o 
  -5   2  13       63.30       85.02     31.29 o 
  -4   2  13      424.23      411.72     28.73 o 
  -3   2  13      137.21      128.41     20.92 o 
  -2   2  13        3.27      -10.10     15.65 o 
  -4   3  13       66.87       67.75     10.92 o 
                                                 
